# Supplementary material for: (E)-N′-(4-Eth­oxy­benzyl­idene)-4-hy­droxy­benzohydrazide dihydrate
Source: Acta Crystallogr Sect E Struct Rep Online. 2012 May 5;68(Pt 6):o1655–6. doi: 10.1107/S1600536812019356 (PMC3379254; doi:10.1107/S1600536812019356)
Supplement: Supplementary file 1 [file e-68-o1655-sup1.cif]

##############################################################################
#                                                                            #
# This CIF contains the data in a paper accepted for publication in          #
# Acta Crystallographica Section E. It conforms to the requirements of       #
# Notes for Authors for Acta Crystallographica Section E, and has been       #
# peer reviewed under the auspices of the IUCr Commission on Journals.       #
#                                                                            #
# Full details of the Crystallographic Information File format               #
# are given in the paper "The Crystallographic Information File (CIF):       #
# a New Standard Archive File for Crystallography" by S. R. Hall, F. H.      #
# Allen and I. D. Brown [Acta Cryst. (1991), A47, 655-685].                  #
#                                                                            #
# The current version of the core CIF dictionary is obtainable from          #
# ftp://ftp.iucr.org/pub/cif_core.dic.                                       #
#                                                                            #
# Software is freely available for graphical display of the structure(s)     #
# in this CIF. For information consult the CIF software page                 #
# http://www.iucr.org/resources/cif/software.                                #
#                                                                            #
# This file may be used for bona fide research purposes within the           #
# scientific community so long as proper attribution is given to the journal # 
# article from which it was obtained.                                        #
#                                                                            #
##############################################################################
data_global
_audit_creation_method     'form.cif (version 2.0)'
_journal_data_validation_number     ?
_journal_date_recd_electronic     2012-04-27
_journal_date_accepted     2012-04-30
_journal_name_full     'Acta Crystallographica, Section E'
_journal_year     2012
_journal_volume     68
_journal_issue      6
_journal_page_first     o1655
_journal_page_last     o1656
_journal_paper_category     QO
_journal_paper_doi     10.1107/S1600536812019356
_journal_coeditor_code     IS5130
_publ_contact_author_name     'Prof. Fun Hoong-Kun'
_publ_contact_author_address
;
      X-ray Crystallography Unit
      School of Physics
      Universiti Sains Malaysia
      11800 USM, Penang
      MALAYSIA
;
_publ_contact_author_email     'hkfun@usm.my'
_publ_contact_author_fax     '6 04 6579150'
_publ_contact_author_phone     '6 04 6533652'
_publ_section_title
;
(<i>E</i>)-<i>N</i>'-(4-Ethoxybenzylidene)-4-hydroxybenzohydrazide dihydrate
;
loop_
    _publ_author_name
    _publ_author_footnote
    _publ_author_address
    'Hoong-Kun Fun'
;
      Thomson Reuters ResearcherID: A-3561-2009.
;
;     X-ray Crystallography Unit
      School of Physics
      Universiti Sains Malaysia
      11800 USM, Penang
      Malaysia
;
    'Jirapa Horkaew' ?
;     Crystal Materials Research Unit
      Department of Chemistry
      Faculty of Science
      Prince of Songkla University
      Hat-Yai, Songkhla 90112
      Thailand
;
    'Suchada Chantrapromma'
;
      Thomson Reuters ResearcherID: A-5085-2009.
      Additional correspondence author, e-mail: suchada.c@psu.ac.th.
;
;     Crystal Materials Research Unit
      Department of Chemistry
      Faculty of Science
      Prince of Songkla University
      Hat-Yai, Songkhla 90112
      Thailand
;
    'Chatchanok Karalai' ?
;     Crystal Materials Research Unit
      Department of Chemistry
      Faculty of Science
      Prince of Songkla University
      Hat-Yai, Songkhla 90112
      Thailand
;
data_I
_audit_creation_method     SHELXL-97
_chemical_name_systematic
;
(<i>E</i>)-<i>N</i>'-(4-Ethoxybenzylidene)-4-hydroxybenzohydrazide dihydrate
;
_chemical_name_common
;
;
_chemical_formula_moiety     'C16 H16 N2 O3, 2(H2 O)'
_chemical_formula_sum     'C16 H20 N2 O5'
_chemical_formula_iupac     'C16 H16 N2 O3, 2H2 O'
_chemical_formula_weight     320.34
_chemical_melting_point_gt     373
_chemical_melting_point_lt     374
_symmetry_cell_setting     monoclinic
_symmetry_space_group_name_H-M     'P 21/c'
_symmetry_space_group_name_Hall     '-P 2ybc'
loop_
    _symmetry_equiv_pos_as_xyz
    'x, y, z'
    '-x, y+1/2, -z+1/2'
    '-x, -y, -z'
    'x, -y-1/2, z-1/2'
_cell_length_a     7.16550(10)
_cell_length_b     17.3895(3)
_cell_length_c     13.6202(2)
_cell_angle_alpha     90.00
_cell_angle_beta     110.8750(10)
_cell_angle_gamma     90.00
_cell_volume     1585.74(4)
_cell_formula_units_Z     4
_cell_measurement_reflns_used     5737
_cell_measurement_theta_min     1.98
_cell_measurement_theta_max     32.50
_cell_measurement_temperature     100
_exptl_crystal_description     Block
_exptl_crystal_colour     Colorless
_exptl_crystal_size_max     0.29
_exptl_crystal_size_mid     0.16
_exptl_crystal_size_min     0.16
_exptl_crystal_density_diffrn     1.342
_exptl_crystal_density_meas     ?
_exptl_crystal_density_method     'not measured'
_exptl_crystal_F_000     680
_exptl_absorpt_coefficient_mu     0.100
_exptl_absorpt_correction_type     multi-scan
_exptl_absorpt_process_details     '(SADABS; Bruker, 2005)'
_exptl_absorpt_correction_T_min     0.9714
_exptl_absorpt_correction_T_max     0.9841
_exptl_special_details
;
The crystal was placed in the cold stream of an Oxford Cryosystems Cobra
open-flow nitrogen cryostat (Cosier & Glazer, 1986) operating at 120.0(1) K.
;
_diffrn_ambient_temperature     100
_diffrn_radiation_type     'MoK\a'
_diffrn_radiation_wavelength     0.71073
_diffrn_radiation_source     'sealed tube'
_diffrn_radiation_monochromator     'graphite'
_diffrn_measurement_device_type     'Bruker APEXII CCD area-detector'
_diffrn_measurement_method     '\f and \w scans'
_diffrn_detector_area_resol_mean     ?
_diffrn_reflns_number     22228
_diffrn_reflns_av_R_equivalents     0.0323
_diffrn_reflns_av_sigmaI/netI     0.0400
_diffrn_reflns_theta_min     1.98
_diffrn_reflns_theta_max     32.50
_diffrn_reflns_theta_full     32.50
_diffrn_measured_fraction_theta_max     0.998
_diffrn_measured_fraction_theta_full     0.998
_diffrn_reflns_limit_h_min     -10
_diffrn_reflns_limit_h_max     10
_diffrn_reflns_limit_k_min     -26
_diffrn_reflns_limit_k_max     19
_diffrn_reflns_limit_l_min     -20
_diffrn_reflns_limit_l_max     18
_diffrn_standards_number     0
_diffrn_standards_interval_count     ?
_diffrn_standards_interval_time     ?
_diffrn_standards_decay_%     ?
_refine_special_details
;
 Refinement of F^2^ against ALL reflections.  The weighted R-factor wR and
 goodness of fit S are based on F^2^, conventional R-factors R are based
 on F, with F set to zero for negative F^2^. The threshold expression of
 F^2^ > 2sigma(F^2^) is used only for calculating R-factors(gt) etc. and is
 not relevant to the choice of reflections for refinement.  R-factors based
 on F^2^ are statistically about twice as large as those based on F, and R-
 factors based on ALL data will be even larger.
;
_reflns_number_total     5737
_reflns_number_gt     4310
_reflns_threshold_expression     I>2\s(I)
_refine_ls_structure_factor_coef     Fsqd
_refine_ls_matrix_type     full
_refine_ls_R_factor_all     0.0781
_refine_ls_R_factor_gt     0.0548
_refine_ls_wR_factor_gt     0.1363
_refine_ls_wR_factor_ref     0.1554
_refine_ls_goodness_of_fit_ref     1.027
_refine_ls_restrained_S_all     1.027
_refine_ls_number_reflns     5737
_refine_ls_number_parameters     209
_refine_ls_number_restraints     0
_refine_ls_hydrogen_treatment     constr
_refine_ls_weighting_scheme     calc
_refine_ls_weighting_details
         'calc w=1/[\s^2^(Fo^2^)+(0.0735P)^2^+0.7894P] where P=(Fo^2^+2Fc^2^)/3'
_atom_sites_solution_hydrogens     geom
_atom_sites_solution_primary     direct
_atom_sites_solution_secondary     difmap
_refine_ls_shift/su_max     0.001
_refine_ls_shift/su_mean     0.001
_refine_diff_density_max     0.725
_refine_diff_density_min     -0.282
_refine_ls_extinction_method     none
_refine_ls_extinction_coef     ?
loop_
    _atom_type_symbol
    _atom_type_description
    _atom_type_scat_dispersion_real
    _atom_type_scat_dispersion_imag
    _atom_type_scat_source
    'C' 'C' 0.0033 0.0016
                         'International Tables Vol C Tables 4.2.6.8 and 6.1.1.4'
    'H' 'H' 0.0000 0.0000
                         'International Tables Vol C Tables 4.2.6.8 and 6.1.1.4'
    'N' 'N' 0.0061 0.0033
                         'International Tables Vol C Tables 4.2.6.8 and 6.1.1.4'
    'O' 'O' 0.0106 0.0060
                         'International Tables Vol C Tables 4.2.6.8 and 6.1.1.4'
_computing_data_collection     'APEX2 (Bruker, 2005)'
_computing_cell_refinement     'SAINT (Bruker, 2005)'
_computing_data_reduction     'SAINT (Bruker, 2005)'
_computing_structure_solution     'SHELXTL (Sheldrick, 2008)'
_computing_structure_refinement     'SHELXTL (Sheldrick, 2008)'
_computing_molecular_graphics     'SHELXTL (Sheldrick, 2008)'
_computing_publication_material
;
SHELXTL (Sheldrick, 2008) and PLATON (Spek, 2009)
;
loop_
    _atom_site_type_symbol
    _atom_site_label
    _atom_site_fract_x
    _atom_site_fract_y
    _atom_site_fract_z
    _atom_site_U_iso_or_equiv
    _atom_site_adp_type
    _atom_site_calc_flag
    _atom_site_refinement_flags
    _atom_site_occupancy
    _atom_site_symmetry_multiplicity
    _atom_site_disorder_assembly
    _atom_site_disorder_group
    O O1 0.75546(15) 0.81977(6) 0.40609(8) 0.0174(2) Uani d . 1 1 . .
    O O2 0.60182(15) 0.81464(6) -0.08291(8) 0.0188(2) Uani d . 1 1 . .
    H H1 0.6435 0.7704 -0.0894 0.028 Uiso d R 1 1 . .
    O O3 0.85596(15) 1.15548(6) 0.90045(8) 0.0198(2) Uani d . 1 1 . .
    N N1 0.70782(16) 0.94655(7) 0.37373(9) 0.0146(2) Uani d . 1 1 . .
    H H2 0.6729 0.9842 0.3315 0.018 Uiso d R 1 1 . .
    N N2 0.75068(16) 0.96088(7) 0.47938(9) 0.0151(2) Uani d . 1 1 . .
    C C1 0.67580(17) 0.86049(7) 0.22842(10) 0.0130(2) Uani d . 1 1 . .
    C C2 0.67471(19) 0.78444(8) 0.19463(11) 0.0156(2) Uani d . 1 1 . .
    H H2A 0.6925 0.7437 0.2436 0.019 Uiso calc R 1 1 . .
    C C3 0.64817(19) 0.76747(8) 0.09099(11) 0.0162(2) Uani d . 1 1 . .
    H H3A 0.6461 0.7155 0.0690 0.019 Uiso calc R 1 1 . .
    C C4 0.62471(18) 0.82718(8) 0.01968(10) 0.0145(2) Uani d . 1 1 . .
    C C5 0.62192(19) 0.90311(8) 0.05149(11) 0.0163(2) Uani d . 1 1 . .
    H H5A 0.6018 0.9436 0.0020 0.020 Uiso calc R 1 1 . .
    C C6 0.64847(19) 0.91980(8) 0.15534(11) 0.0156(2) Uani d . 1 1 . .
    H H6A 0.6481 0.9718 0.1768 0.019 Uiso calc R 1 1 . .
    C C7 0.71456(17) 0.87382(7) 0.34201(10) 0.0127(2) Uani d . 1 1 . .
    C C8 0.73020(19) 1.03161(8) 0.50069(11) 0.0162(2) Uani d . 1 1 . .
    H H8A 0.6885 1.0676 0.4446 0.019 Uiso calc R 1 1 . .
    C C9 0.76804(19) 1.05918(8) 0.60712(11) 0.0155(2) Uani d . 1 1 . .
    C C10 0.8108(2) 1.01088(8) 0.69423(11) 0.0200(3) Uani d . 1 1 . .
    H H10A 0.8197 0.9569 0.6858 0.024 Uiso calc R 1 1 . .
    C C11 0.8404(2) 1.04100(8) 0.79300(11) 0.0201(3) Uani d . 1 1 . .
    H H11A 0.8681 1.0077 0.8517 0.024 Uiso calc R 1 1 . .
    C C12 0.82933(18) 1.12032(8) 0.80608(11) 0.0166(2) Uani d . 1 1 . .
    C C13 0.7880(2) 1.16903(8) 0.72028(11) 0.0186(3) Uani d . 1 1 . .
    H H13A 0.7809 1.2230 0.7291 0.022 Uiso calc R 1 1 . .
    C C14 0.7570(2) 1.13863(8) 0.62170(11) 0.0189(3) Uani d . 1 1 . .
    H H14A 0.7279 1.1721 0.5631 0.023 Uiso calc R 1 1 . .
    C C15 0.9043(2) 1.10800(9) 0.99250(11) 0.0196(3) Uani d . 1 1 . .
    H H15A 1.0348 1.0825 1.0066 0.024 Uiso calc R 1 1 . .
    H H15B 0.8012 1.0678 0.9820 0.024 Uiso calc R 1 1 . .
    C C16 0.9131(2) 1.15890(9) 1.08336(11) 0.0207(3) Uani d . 1 1 . .
    H H16A 0.9521 1.1283 1.1479 0.031 Uiso calc R 1 1 . .
    H H16B 0.7815 1.1818 1.0702 0.031 Uiso calc R 1 1 . .
    H H16C 1.0116 1.1998 1.0912 0.031 Uiso calc R 1 1 . .
    O O1W 0.36756(19) 0.59100(6) 0.24443(9) 0.0301(3) Uani d . 1 1 . .
    H H3 0.4370 0.6177 0.2921 0.045 Uiso d R 1 1 . .
    H H4 0.2664 0.6197 0.2059 0.045 Uiso d R 1 1 . .
    O O2W 0.0731(2) 0.67607(8) 0.10548(11) 0.0471(4) Uani d . 1 1 . .
    H H5 -0.0331 0.6558 0.0590 0.071 Uiso d R 1 1 . .
    H H6 0.0705 0.7267 0.0963 0.071 Uiso d R 1 1 . .
loop_
    _atom_site_aniso_label
    _atom_site_aniso_U_11
    _atom_site_aniso_U_22
    _atom_site_aniso_U_33
    _atom_site_aniso_U_12
    _atom_site_aniso_U_13
    _atom_site_aniso_U_23
    O1 0.0255(5) 0.0134(5) 0.0125(4) -0.0004(3) 0.0059(4) 0.0019(4)
    O2 0.0281(5) 0.0179(5) 0.0100(4) 0.0064(4) 0.0062(4) -0.0004(4)
    O3 0.0277(5) 0.0181(5) 0.0126(5) 0.0025(4) 0.0059(4) -0.0014(4)
    N1 0.0212(5) 0.0134(5) 0.0086(5) 0.0002(4) 0.0047(4) 0.0005(4)
    N2 0.0184(5) 0.0170(5) 0.0097(5) -0.0007(4) 0.0044(4) -0.0015(4)
    C1 0.0142(5) 0.0133(6) 0.0111(5) 0.0001(4) 0.0041(4) -0.0003(4)
    C2 0.0220(6) 0.0125(6) 0.0129(6) 0.0000(4) 0.0067(5) 0.0008(5)
    C3 0.0223(6) 0.0132(6) 0.0132(6) 0.0008(4) 0.0063(5) -0.0010(5)
    C4 0.0159(5) 0.0165(6) 0.0103(6) 0.0025(4) 0.0037(4) 0.0000(4)
    C5 0.0227(6) 0.0142(6) 0.0123(6) 0.0039(4) 0.0067(5) 0.0025(5)
    C6 0.0211(5) 0.0129(6) 0.0134(6) 0.0024(4) 0.0070(5) 0.0012(5)
    C7 0.0137(5) 0.0139(6) 0.0105(5) -0.0006(4) 0.0042(4) 0.0000(4)
    C8 0.0203(5) 0.0161(6) 0.0125(6) -0.0015(4) 0.0061(5) -0.0004(5)
    C9 0.0173(5) 0.0176(6) 0.0117(6) -0.0005(4) 0.0052(4) -0.0018(5)
    C10 0.0275(6) 0.0163(6) 0.0162(7) 0.0028(5) 0.0078(5) 0.0004(5)
    C11 0.0274(6) 0.0175(6) 0.0140(6) 0.0030(5) 0.0055(5) 0.0020(5)
    C12 0.0166(5) 0.0184(6) 0.0139(6) -0.0005(4) 0.0043(5) -0.0032(5)
    C13 0.0246(6) 0.0145(6) 0.0168(7) 0.0002(5) 0.0075(5) -0.0005(5)
    C14 0.0247(6) 0.0154(6) 0.0169(6) -0.0012(5) 0.0080(5) -0.0005(5)
    C15 0.0236(6) 0.0212(7) 0.0144(6) 0.0014(5) 0.0073(5) 0.0014(5)
    C16 0.0235(6) 0.0247(7) 0.0137(6) -0.0009(5) 0.0066(5) -0.0027(5)
    O1W 0.0463(7) 0.0148(5) 0.0187(6) 0.0027(5) -0.0014(5) -0.0031(4)
    O2W 0.0469(8) 0.0341(8) 0.0342(8) 0.0181(6) -0.0176(6) -0.0151(6)
_geom_special_details
;
 All esds (except the esd in the dihedral angle between two l.s. planes)
 are estimated using the full covariance matrix.  The cell esds are taken
 into account individually in the estimation of esds in distances, angles
 and torsion angles; correlations between esds in cell parameters are only
 used when they are defined by crystal symmetry.  An approximate (isotropic)
 treatment of cell esds is used for estimating esds involving l.s. planes.
;
loop_
    _geom_bond_atom_site_label_1
    _geom_bond_atom_site_label_2
    _geom_bond_site_symmetry_2
    _geom_bond_distance
    _geom_bond_publ_flag
    O1 C7 . 1.2445(16) ?
    O2 C4 . 1.3651(16) ?
    O2 H1 . 0.8415 ?
    O3 C12 . 1.3738(16) ?
    O3 C15 . 1.4368(17) ?
    N1 C7 . 1.3428(17) ?
    N1 N2 . 1.3828(15) ?
    N1 H2 . 0.8479 ?
    N2 C8 . 1.2841(18) ?
    C1 C6 . 1.3977(18) ?
    C1 C2 . 1.3994(18) ?
    C1 C7 . 1.4894(18) ?
    C2 C3 . 1.3872(19) ?
    C2 H2A . 0.9500 ?
    C3 C4 . 1.3906(19) ?
    C3 H3A . 0.9500 ?
    C4 C5 . 1.3920(19) ?
    C5 C6 . 1.3890(19) ?
    C5 H5A . 0.9500 ?
    C6 H6A . 0.9500 ?
    C8 C9 . 1.4575(18) ?
    C8 H8A . 0.9500 ?
    C9 C10 . 1.3957(19) ?
    C9 C14 . 1.402(2) ?
    C10 C11 . 1.388(2) ?
    C10 H10A . 0.9500 ?
    C11 C12 . 1.397(2) ?
    C11 H11A . 0.9500 ?
    C12 C13 . 1.387(2) ?
    C13 C14 . 1.385(2) ?
    C13 H13A . 0.9500 ?
    C14 H14A . 0.9500 ?
    C15 C16 . 1.504(2) ?
    C15 H15A . 0.9900 ?
    C15 H15B . 0.9900 ?
    C16 H16A . 0.9800 ?
    C16 H16B . 0.9800 ?
    C16 H16C . 0.9800 ?
    O1W H3 . 0.8092 ?
    O1W H4 . 0.8829 ?
    O2W H5 . 0.8715 ?
    O2W H6 . 0.8889 ?
loop_
    _geom_angle_atom_site_label_1
    _geom_angle_atom_site_label_2
    _geom_angle_atom_site_label_3
    _geom_angle_site_symmetry_1
    _geom_angle_site_symmetry_3
    _geom_angle
    _geom_angle_publ_flag
    C4 O2 H1 . . 109.6 ?
    C12 O3 C15 . . 118.06(11) ?
    C7 N1 N2 . . 118.98(11) ?
    C7 N1 H2 . . 123.0 ?
    N2 N1 H2 . . 117.9 ?
    C8 N2 N1 . . 114.02(12) ?
    C6 C1 C2 . . 118.69(12) ?
    C6 C1 C7 . . 123.50(12) ?
    C2 C1 C7 . . 117.77(11) ?
    C3 C2 C1 . . 121.23(12) ?
    C3 C2 H2A . . 119.4 ?
    C1 C2 H2A . . 119.4 ?
    C2 C3 C4 . . 119.37(12) ?
    C2 C3 H3A . . 120.3 ?
    C4 C3 H3A . . 120.3 ?
    O2 C4 C3 . . 122.42(12) ?
    O2 C4 C5 . . 117.41(12) ?
    C3 C4 C5 . . 120.16(12) ?
    C6 C5 C4 . . 120.21(12) ?
    C6 C5 H5A . . 119.9 ?
    C4 C5 H5A . . 119.9 ?
    C5 C6 C1 . . 120.31(12) ?
    C5 C6 H6A . . 119.8 ?
    C1 C6 H6A . . 119.8 ?
    O1 C7 N1 . . 120.81(12) ?
    O1 C7 C1 . . 121.40(12) ?
    N1 C7 C1 . . 117.78(11) ?
    N2 C8 C9 . . 122.96(13) ?
    N2 C8 H8A . . 118.5 ?
    C9 C8 H8A . . 118.5 ?
    C10 C9 C14 . . 118.62(12) ?
    C10 C9 C8 . . 123.66(13) ?
    C14 C9 C8 . . 117.71(12) ?
    C11 C10 C9 . . 120.55(13) ?
    C11 C10 H10A . . 119.7 ?
    C9 C10 H10A . . 119.7 ?
    C10 C11 C12 . . 120.03(13) ?
    C10 C11 H11A . . 120.0 ?
    C12 C11 H11A . . 120.0 ?
    O3 C12 C13 . . 115.67(12) ?
    O3 C12 C11 . . 124.31(13) ?
    C13 C12 C11 . . 120.02(13) ?
    C14 C13 C12 . . 119.73(13) ?
    C14 C13 H13A . . 120.1 ?
    C12 C13 H13A . . 120.1 ?
    C13 C14 C9 . . 121.04(13) ?
    C13 C14 H14A . . 119.5 ?
    C9 C14 H14A . . 119.5 ?
    O3 C15 C16 . . 107.82(12) ?
    O3 C15 H15A . . 110.1 ?
    C16 C15 H15A . . 110.1 ?
    O3 C15 H15B . . 110.1 ?
    C16 C15 H15B . . 110.1 ?
    H15A C15 H15B . . 108.5 ?
    C15 C16 H16A . . 109.5 ?
    C15 C16 H16B . . 109.5 ?
    H16A C16 H16B . . 109.5 ?
    C15 C16 H16C . . 109.5 ?
    H16A C16 H16C . . 109.5 ?
    H16B C16 H16C . . 109.5 ?
    H3 O1W H4 . . 106.9 ?
    H5 O2W H6 . . 109.2 ?
loop_
    _geom_torsion_atom_site_label_1
    _geom_torsion_atom_site_label_2
    _geom_torsion_atom_site_label_3
    _geom_torsion_atom_site_label_4
    _geom_torsion_site_symmetry_1
    _geom_torsion_site_symmetry_2
    _geom_torsion_site_symmetry_3
    _geom_torsion_site_symmetry_4
    _geom_torsion
    _geom_torsion_publ_flag
    C7 N1 N2 C8 . . . . -176.66(11) ?
    C6 C1 C2 C3 . . . . 0.32(18) ?
    C7 C1 C2 C3 . . . . -177.23(11) ?
    C1 C2 C3 C4 . . . . 0.81(19) ?
    C2 C3 C4 O2 . . . . 178.72(11) ?
    C2 C3 C4 C5 . . . . -1.92(19) ?
    O2 C4 C5 C6 . . . . -178.70(11) ?
    C3 C4 C5 C6 . . . . 1.91(19) ?
    C4 C5 C6 C1 . . . . -0.77(19) ?
    C2 C1 C6 C5 . . . . -0.34(18) ?
    C7 C1 C6 C5 . . . . 177.06(11) ?
    N2 N1 C7 O1 . . . . 1.17(17) ?
    N2 N1 C7 C1 . . . . -177.57(10) ?
    C6 C1 C7 O1 . . . . -173.58(12) ?
    C2 C1 C7 O1 . . . . 3.85(17) ?
    C6 C1 C7 N1 . . . . 5.15(17) ?
    C2 C1 C7 N1 . . . . -177.43(11) ?
    N1 N2 C8 C9 . . . . -179.90(11) ?
    N2 C8 C9 C10 . . . . -6.5(2) ?
    N2 C8 C9 C14 . . . . 174.70(12) ?
    C14 C9 C10 C11 . . . . 0.4(2) ?
    C8 C9 C10 C11 . . . . -178.38(12) ?
    C9 C10 C11 C12 . . . . -0.6(2) ?
    C15 O3 C12 C13 . . . . -178.41(11) ?
    C15 O3 C12 C11 . . . . 1.97(18) ?
    C10 C11 C12 O3 . . . . 179.87(12) ?
    C10 C11 C12 C13 . . . . 0.3(2) ?
    O3 C12 C13 C14 . . . . -179.40(12) ?
    C11 C12 C13 C14 . . . . 0.2(2) ?
    C12 C13 C14 C9 . . . . -0.4(2) ?
    C10 C9 C14 C13 . . . . 0.1(2) ?
    C8 C9 C14 C13 . . . . 178.96(12) ?
    C12 O3 C15 C16 . . . . -176.58(11) ?
loop_
    _geom_hbond_atom_site_label_D
    _geom_hbond_atom_site_label_H
    _geom_hbond_atom_site_label_A
    _geom_hbond_site_symmetry_A
    _geom_hbond_distance_DH
    _geom_hbond_distance_HA
    _geom_hbond_distance_DA
    _geom_hbond_angle_DHA
    _geom_hbond_publ_flag
    O2 H1 O1 4_575 0.84 1.77 2.6106(15) 174 y
    N1 H2 O1W 2_655 0.85 2.10 2.9278(16) 167 y
    O1W H3 O2 4_576 0.81 2.06 2.8683(15) 177 y
    O1W H4 O2W 1_555 0.88 1.84 2.7159(19) 169 y
    O2W H5 O1 4_475 0.87 2.14 2.8558(18) 139 y
    O2W H5 N2 4_475 0.87 2.55 3.3363(19) 151 y
    O2W H6 O3 3_676 0.89 2.11 2.9791(17) 165 y
    C6 H6A O1W 2_655 0.95 2.36 3.2942(18) 169 y
    C8 H8A O1W 2_655 0.95 2.49 3.3222(18) 146 y
_iucr_refine_instructions_details
;
TITL bj13_0m in P2(1)/n  (100K)  New: P21/c
CELL  0.71073    7.1655   17.3895   13.6202    90.000   110.875    90.000
ZERR 1           0.0001    0.0003    0.0002     0.000     0.001     0.000
LATT   1
SYMM             - X ,    0.50000 + Y ,    0.50000 - Z
SFAC  C  H  N  O
UNIT    64   80   8  20
TEMP -173.000
SIZE 0.16 0.161 0.291
L.S. 10
BOND $H
FMAP 2 1 60
OMIT -4 65
PLAN 20
ACTA
CONF
WGHT    0.073500    0.789400
FVAR       0.48194
O1    4    0.755460    0.819771    0.406087    11.00000    0.02548    0.01336 =
         0.01249    0.00188    0.00585   -0.00037
O2    4    0.601819    0.814638   -0.082911    11.00000    0.02809    0.01788 =
         0.01000   -0.00045    0.00622    0.00637
AFIX   3
H1    2    0.643459    0.770368   -0.089371    11.00000   -1.50000
AFIX   0
O3    4    0.855956    1.155483    0.900448    11.00000    0.02773    0.01810 =
         0.01257   -0.00143    0.00590    0.00251
N1    3    0.707819    0.946548    0.373729    11.00000    0.02125    0.01336 =
         0.00862    0.00049    0.00467    0.00023
AFIX   3
H2    2    0.672909    0.984198    0.331549    11.00000   -1.20000
AFIX   0
N2    3    0.750683    0.960883    0.479377    11.00000    0.01837    0.01695 =
         0.00967   -0.00151    0.00444   -0.00073
C1    1    0.675801    0.860495    0.228419    11.00000    0.01419    0.01331 =
         0.01110   -0.00033    0.00412    0.00012
C2    1    0.674706    0.784444    0.194625    11.00000    0.02196    0.01245 =
         0.01293    0.00078    0.00673    0.00005
AFIX  43
H2A   2    0.692464    0.743682    0.243565    11.00000   -1.20000
AFIX   0
C3    1    0.648174    0.767469    0.090993    11.00000    0.02230    0.01319 =
         0.01320   -0.00102    0.00627    0.00080
AFIX  43
H3A   2    0.646057    0.715541    0.068955    11.00000   -1.20000
AFIX   0
C4    1    0.624705    0.827182    0.019675    11.00000    0.01585    0.01650 =
         0.01032    0.00002    0.00370    0.00248
C5    1    0.621917    0.903113    0.051489    11.00000    0.02274    0.01418 =
         0.01227    0.00246    0.00673    0.00391
AFIX  43
H5A   2    0.601789    0.943649    0.002015    11.00000   -1.20000
AFIX   0
C6    1    0.648469    0.919796    0.155337    11.00000    0.02105    0.01290 =
         0.01339    0.00116    0.00697    0.00235
AFIX  43
H6A   2    0.648052    0.971757    0.176795    11.00000   -1.20000
AFIX   0
C7    1    0.714562    0.873825    0.342008    11.00000    0.01374    0.01385 =
         0.01054   -0.00003    0.00419   -0.00058
C8    1    0.730199    1.031613    0.500692    11.00000    0.02026    0.01607 =
         0.01249   -0.00042    0.00607   -0.00145
AFIX  43
H8A   2    0.688500    1.067596    0.444561    11.00000   -1.20000
AFIX   0
C9    1    0.768040    1.059177    0.607120    11.00000    0.01734    0.01762 =
         0.01166   -0.00183    0.00515   -0.00046
C10   1    0.810799    1.010879    0.694229    11.00000    0.02753    0.01626 =
         0.01617    0.00043    0.00778    0.00279
AFIX  43
H10A  2    0.819735    0.956930    0.685838    11.00000   -1.20000
AFIX   0
C11   1    0.840373    1.041001    0.792998    11.00000    0.02743    0.01749 =
         0.01397    0.00204    0.00554    0.00302
AFIX  43
H11A  2    0.868144    1.007653    0.851738    11.00000   -1.20000
AFIX   0
C12   1    0.829327    1.120319    0.806084    11.00000    0.01656    0.01845 =
         0.01393   -0.00318    0.00428   -0.00053
C13   1    0.787960    1.169026    0.720284    11.00000    0.02461    0.01453 =
         0.01677   -0.00054    0.00748    0.00020
AFIX  43
H13A  2    0.780879    1.223008    0.729088    11.00000   -1.20000
AFIX   0
C14   1    0.757010    1.138629    0.621698    11.00000    0.02467    0.01545 =
         0.01694   -0.00048    0.00802   -0.00124
AFIX  43
H14A  2    0.727856    1.172148    0.563051    11.00000   -1.20000
AFIX   0
C15   1    0.904339    1.107996    0.992501    11.00000    0.02365    0.02119 =
         0.01438    0.00135    0.00729    0.00143
AFIX  23
H15A  2    1.034826    1.082477    1.006593    11.00000   -1.20000
H15B  2    0.801182    1.067801    0.982019    11.00000   -1.20000
AFIX   0
C16   1    0.913148    1.158900    1.083362    11.00000    0.02354    0.02470 =
         0.01370   -0.00268    0.00660   -0.00092
AFIX 137
H16A  2    0.952089    1.128255    1.147932    11.00000   -1.50000
H16B  2    0.781510    1.181838    1.070187    11.00000   -1.50000
H16C  2    1.011583    1.199765    1.091153    11.00000   -1.50000
AFIX   0
O1W   4    0.367564    0.591003    0.244429    11.00000    0.04628    0.01479 =
         0.01875   -0.00314   -0.00139    0.00266
AFIX   3
H3    2    0.436984    0.617743    0.292079    11.00000   -1.50000
H4    2    0.266374    0.619733    0.205899    11.00000   -1.50000
AFIX   0
O2W   4    0.073091    0.676071    0.105485    11.00000    0.04688    0.03415 =
         0.03416   -0.01505   -0.01764    0.01809
AFIX   3
H5    2   -0.033069    0.655841    0.059045    11.00000   -1.50000
H6    2    0.070451    0.726721    0.096275    11.00000   -1.50000
HKLF 4 1 -1.0000  0.0000  0.0000  0.0000 -1.0000  0.0000  1.0000  0.0000  1.0000
REM  bj13_0m in P2(1)/n  (100K)  New: P21/c
REM R1 =  0.0548 for   4310 Fo > 4sig(Fo)  and  0.0781 for all   5737 data
REM    209 parameters refined using      0 restraints
END
WGHT      0.0735      0.7895
REM Highest difference peak  0.725,  deepest hole -0.282,  1-sigma level  0.067
Q1    1   0.8159  1.0774  0.8226  11.00000  0.05    0.73
Q2    1   0.8068  1.1396  0.7581  11.00000  0.05    0.60
Q3    1   0.8456  1.0817  0.9249  11.00000  0.05    0.47
Q4    1   0.6761  0.8218  0.2139  11.00000  0.05    0.46
Q5    1   0.6763  0.8915  0.1982  11.00000  0.05    0.46
Q6    1   0.7825  1.0343  0.6471  11.00000  0.05    0.46
Q7    1   0.6517  0.7990  0.0594  11.00000  0.05    0.45
Q8    1   0.6289  0.8630  0.0359  11.00000  0.05    0.43
Q9    1   0.6925  0.8752  0.2818  11.00000  0.05    0.41
Q10   1   0.7604  1.0469  0.5590  11.00000  0.05    0.41
Q11   1   0.9090  1.1353  1.0357  11.00000  0.05    0.40
Q12   1   0.7290  0.9981  0.4827  11.00000  0.05    0.37
Q13   1   0.7431  1.1559  0.6602  11.00000  0.05    0.37
Q14   1   0.6599  0.7783  0.1396  11.00000  0.05    0.36
Q15   1   0.6534  0.9165  0.1011  11.00000  0.05    0.34
Q16   1   0.8005  0.9953  0.7971  11.00000  0.05    0.32
Q17   1   0.0196  0.6381  0.1258  11.00000  0.05    0.31
Q18   1   0.7203  0.9109  0.3542  11.00000  0.05    0.31
Q19   1   0.7975  1.1035  0.6560  11.00000  0.05    0.31
Q20   1   0.8724  1.1604  0.9820  11.00000  0.05    0.31
;
