# Supplementary material for: (E)-N′-(4-Eth­oxy­benzyl­idene)-4-hy­droxy­benzohydrazide dihydrate
Source: Acta Crystallogr Sect E Struct Rep Online. 2012 May 5;68(Pt 6):o1655–6. doi: 10.1107/S1600536812019356 (PMC3379254; doi:10.1107/S1600536812019356)
Supplement: Supplementary file 2 [file e-68-o1655-Isup2.hkl]

# 
# h,k,l, Fc-squared, Fo-squared, sigma(Fo-squared) and status flag 
# 
data_I
_shelx_title ' bj13_0m in P2(1)/n  (100K)  New: P21/c' 
_shelx_refln_list_code          4 
_shelx_F_calc_maximum      202.82 
_exptl_crystal_F_000       680.00 
_reflns_d_resolution_high  0.6615 
 
loop_ 
 _symmetry_equiv_pos_as_xyz 
 'x, y, z' 
 '-x, y+1/2, -z+1/2' 
 '-x, -y, -z' 
 'x, -y-1/2, z-1/2' 
 
_cell_length_a     7.1655 
_cell_length_b    17.3895 
_cell_length_c    13.6202 
_cell_angle_alpha  90.000 
_cell_angle_beta  110.875 
_cell_angle_gamma  90.000 
 
_shelx_F_squared_multiplier     1.000 
 
loop_ 
 _refln_index_h 
 _refln_index_k 
 _refln_index_l 
 _refln_F_squared_calc 
 _refln_F_squared_meas 
 _refln_F_squared_sigma 
 _refln_observed_status 
   1   0   0       61.36       36.71      1.93 o 
   2   0   0    32551.43    34912.93    351.49 o 
   3   0   0     2484.22     2521.35     24.27 o 
   4   0   0      860.94      802.03     12.04 o 
   5   0   0       11.02       12.04      1.68 o 
   6   0   0       91.31       90.00      3.61 o 
   7   0   0      222.54      215.29     11.12 o 
   8   0   0      130.41      139.94     16.12 o 
   9   0   0       28.09       36.07      8.06 o 
  10   0   0       21.03       19.49      7.14 o 
   1   1   0      499.64      577.66      6.16 o 
   2   1   0    31054.34    31772.39    251.26 o 
   3   1   0      230.94      231.56      3.53 o 
   4   1   0      547.78      655.24      7.15 o 
   5   1   0      232.99      236.46      3.38 o 
   6   1   0       25.77       25.02      2.07 o 
   7   1   0        0.24        2.46      3.42 o 
   8   1   0        7.89        8.09      2.39 o 
   9   1   0       22.51       16.69      3.24 o 
  10   1   0        0.75        4.56      2.25 o 
   0   2   0       20.72       21.21      2.32 o 
   1   2   0       45.25       65.64      1.19 o 
   2   2   0     2612.31     2727.12     22.65 o 
   3   2   0      534.94      600.97      7.03 o 
   4   2   0      594.35      641.86      7.09 o 
   5   2   0        0.04        0.05      1.22 o 
   6   2   0        0.81        1.13      2.01 o 
   7   2   0      105.35      103.00      4.26 o 
   8   2   0        2.36        1.71      2.12 o 
   9   2   0       44.90       42.19      5.43 o 
  10   2   0        2.00        9.85      2.32 o 
   1   3   0     3703.72     4011.50     29.63 o 
   2   3   0      591.21      735.10      5.70 o 
   3   3   0      221.94      208.73      3.10 o 
   4   3   0      377.54      458.59      7.26 o 
   5   3   0      110.17      113.57      3.63 o 
   6   3   0       72.40       73.71      3.18 o 
   7   3   0        2.46        3.31      1.77 o 
   8   3   0       27.49       30.17      3.69 o 
   9   3   0        4.79       29.72     12.03 o 
  10   3   0        3.14        8.20      3.53 o 
   0   4   0     8914.55     9661.82    191.76 o 
   1   4   0      394.67      400.34      5.77 o 
   2   4   0       73.78       66.26      1.65 o 
   3   4   0        8.60       13.15      0.82 o 
   4   4   0      503.57      561.02      6.23 o 
   5   4   0       18.44       19.09      1.89 o 
   6   4   0       43.96       38.57      2.74 o 
   7   4   0       10.81        7.97      2.40 o 
   8   4   0        7.40        6.51      2.92 o 
   9   4   0        7.03       14.60      3.74 o 
  10   4   0        9.09        6.68      3.79 o 
   1   5   0     1643.48     1584.98     18.64 o 
   2   5   0     1429.71     1569.47     11.37 o 
   3   5   0      261.00      280.70      3.42 o 
   4   5   0      260.21      248.70      3.54 o 
   5   5   0        0.92        0.89      0.85 o 
   6   5   0        4.39        7.74      1.98 o 
   7   5   0        3.32        7.54      2.44 o 
   8   5   0       70.49       61.45      5.71 o 
   9   5   0        0.07        1.44      3.08 o 
   0   6   0     3972.46     4362.36     85.76 o 
   1   6   0     3569.10     3663.17     46.03 o 
   2   6   0      214.73      196.36      3.44 o 
   3   6   0     1876.99     1769.68     31.75 o 
   4   6   0      250.02      295.03      4.11 o 
   5   6   0       24.92       26.48      1.68 o 
   6   6   0      306.51      313.51      5.19 o 
   7   6   0       10.36       12.10      3.20 o 
   8   6   0        3.36        2.76      6.33 o 
   9   6   0       14.21        9.08      6.30 o 
   1   7   0        5.98        6.50      1.61 o 
   2   7   0     1867.34     1817.16     19.25 o 
   3   7   0       10.34       10.75      1.39 o 
   4   7   0       87.80      100.87      4.29 o 
   5   7   0       74.05       76.72      2.72 o 
   6   7   0       14.45        9.67      1.77 o 
   7   7   0      186.87      181.00      6.66 o 
   8   7   0        9.69       13.92      7.58 o 
   9   7   0        5.35        0.12      3.47 o 
   0   8   0     2443.37     2749.65     30.69 o 
   1   8   0      160.76      165.14      4.78 o 
   2   8   0       54.70       56.53      3.05 o 
   3   8   0      136.48      135.89      4.53 o 
   4   8   0       24.28       28.36      2.26 o 
   5   8   0      137.69      150.33      4.57 o 
   6   8   0      405.62      400.80      8.16 o 
   7   8   0       52.79       51.08      4.91 o 
   9   8   0        1.86        3.98      2.55 o 
   1   9   0      705.91      795.95     11.77 o 
   2   9   0      206.37      194.71      5.06 o 
   3   9   0       25.62       35.31      3.13 o 
   4   9   0      670.73      659.04     11.48 o 
   5   9   0        7.89        9.16      2.54 o 
   6   9   0       67.29       44.61      5.58 o 
   7   9   0       42.31       47.73      5.08 o 
   8   9   0       58.85       65.85      8.73 o 
   9   9   0       32.33       23.53      5.60 o 
   0  10   0      573.55      591.95     12.28 o 
   1  10   0      602.03      667.19      9.37 o 
   2  10   0     1269.86     1305.39     16.07 o 
   3  10   0      126.20      148.87      7.34 o 
   4  10   0      658.79      656.56     11.33 o 
   5  10   0      269.92      271.71      7.44 o 
   6  10   0        2.01        8.48      2.50 o 
   7  10   0       77.86       77.87      9.34 o 
   8  10   0        0.85        6.76      3.79 o 
   9  10   0        3.63        5.88      6.28 o 
   1  11   0       40.50       54.74      3.51 o 
   2  11   0       98.06       95.99      4.46 o 
   3  11   0        0.60        2.67      2.29 o 
   4  11   0        0.00        0.77      2.52 o 
   5  11   0      144.51      139.21      5.89 o 
   6  11   0        0.05        2.84      2.93 o 
   7  11   0       34.72       34.70      4.96 o 
   8  11   0        4.77       -2.19      4.12 o 
   9  11   0        0.05        2.41      3.10 o 
   0  12   0      131.27      130.78      5.00 o 
   1  12   0        0.25       -2.47      1.87 o 
   2  12   0      686.87      668.67     17.15 o 
   3  12   0       20.63       13.12      3.62 o 
   4  12   0      876.15      898.35     14.26 o 
   5  12   0      365.00      390.32      9.47 o 
   6  12   0        1.24        7.61      2.90 o 
   7  12   0      590.70      553.30     14.14 o 
   8  12   0       54.72       52.90      6.70 o 
   9  12   0       16.98       23.13     11.04 o 
   1  13   0      181.88      189.59      5.22 o 
   2  13   0       63.92       61.86      4.38 o 
   3  13   0        2.63        0.16      2.60 o 
   4  13   0      675.28      678.90     12.45 o 
   5  13   0        6.69        6.64      3.07 o 
   6  13   0      327.15      330.21      9.34 o 
   7  13   0      317.69      306.96     11.02 o 
   8  13   0        0.36        3.83      2.20 o 
   0  14   0      990.10      881.92     31.15 o 
   1  14   0       19.61       12.02      2.85 o 
   2  14   0        0.27        1.14      2.53 o 
   3  14   0       61.24       56.80      4.76 o 
   4  14   0        2.31        1.35      2.79 o 
   5  14   0       97.34       94.70      5.75 o 
   6  14   0      488.18      509.13     11.96 o 
   7  14   0        0.00       -1.71      3.61 o 
   8  14   0      138.87      141.51     10.04 o 
   1  15   0      300.72      331.07     13.50 o 
   2  15   0       67.95       50.29      3.71 o 
   3  15   0      101.29      110.60      5.73 o 
   4  15   0       62.51       59.39      4.97 o 
   5  15   0      195.62      177.01      7.27 o 
   6  15   0        4.36        0.18      3.43 o 
   7  15   0      218.56      204.11     13.89 o 
   8  15   0      140.61      140.75      9.78 o 
   0  16   0       50.45       71.00     11.84 o 
   1  16   0        0.34        7.29      7.48 o 
   2  16   0       38.11       32.59      4.74 o 
   3  16   0       55.15       60.73      4.32 o 
   4  16   0      314.53      316.66      9.48 o 
   5  16   0       23.57       28.59      4.67 o 
   6  16   0       56.18       53.87      4.72 o 
   7  16   0       21.86       15.48      3.66 o 
   8  16   0       27.56       34.14     13.36 o 
   1  17   0       51.24       59.03      8.16 o 
   2  17   0       82.03       62.67     11.82 o 
   3  17   0      200.85      193.09      9.13 o 
   4  17   0       11.63       13.02      3.03 o 
   5  17   0        7.36        9.81      3.15 o 
   6  17   0       34.08       28.70      4.01 o 
   7  17   0        0.08        3.41      2.93 o 
   0  18   0       97.68       71.06     13.27 o 
   1  18   0      234.38      211.52     12.23 o 
   2  18   0        0.05       -0.60      2.64 o 
   3  18   0      111.26       93.06      7.76 o 
   4  18   0        4.29       -1.85      4.43 o 
   5  18   0        0.52        4.54      2.67 o 
   6  18   0        0.37        1.10      3.02 o 
   7  18   0       18.35       14.19      4.79 o 
   1  19   0        1.31       -0.94      5.45 o 
   2  19   0      229.70      203.22     18.54 o 
   3  19   0        3.39        2.31      6.02 o 
   4  19   0       65.86       54.03      7.16 o 
   5  19   0       46.31       50.33      7.29 o 
   6  19   0       47.32       43.64      5.22 o 
   0  20   0      107.50       93.02     14.81 o 
   1  20   0       20.37       13.01      6.74 o 
   2  20   0       66.76       63.73     17.99 o 
   3  20   0       62.09       60.08      9.47 o 
   4  20   0       22.15       19.10      7.87 o 
   5  20   0        6.03        6.54      5.41 o 
   6  20   0        0.36        8.72      6.88 o 
   1  21   0      425.66      421.76     18.06 o 
   2  21   0        3.90        5.46      7.25 o 
   3  21   0        0.84       -0.01      6.94 o 
   4  21   0        1.06        9.22      8.24 o 
   5  21   0        9.94       -2.74      6.52 o 
   6  21   0       23.65       35.55      8.35 o 
   0  22   0      539.65      558.23     29.45 o 
   1  22   0      278.35      271.74     15.52 o 
   2  22   0      157.11      164.07     14.18 o 
   3  22   0      242.15      264.12     15.70 o 
   4  22   0        0.93       -3.12      6.74 o 
   5  22   0       33.14       41.04     12.02 o 
   1  23   0      105.25      107.45     12.49 o 
   2  23   0       18.01       17.24      8.25 o 
   3  23   0       21.91       23.55      8.79 o 
   4  23   0        3.82       -1.25      7.26 o 
   0  24   0       22.55       32.81     12.19 o 
   1  24   0       10.50       10.98      7.95 o 
   2  24   0       29.18       38.33     10.17 o 
   3  24   0        2.16       -7.75      6.42 o 
   4  24   0        2.03       -1.94      7.09 o 
   1  25   0        5.42       14.02      8.10 o 
   2  25   0        1.48       11.94      8.08 o 
   3  25   0        5.37       12.39      7.99 o 
   0  26   0       37.67       24.20     13.46 o 
   1  26   0       48.43       51.01     10.78 o 
 -10   1   1       16.99       17.21      2.92 o 
  -9   1   1        0.17       10.06      3.16 o 
  -8   1   1        6.32        2.74      1.85 o 
  -7   1   1       26.61       24.84      2.80 o 
  -6   1   1      648.75      735.42     10.02 o 
  -5   1   1      115.17      125.16      3.86 o 
  -4   1   1    19088.84    20677.01    137.65 o 
  -3   1   1      446.60      467.96      5.31 o 
  -2   1   1    38766.43    39064.73    307.79 o 
  -1   1   1      149.80       89.77      8.19 o 
   0   1   1      309.62      336.15      4.15 o 
   1   1   1       66.38       44.78      1.03 o 
   2   1   1      269.20      309.96      3.07 o 
   3   1   1       99.14      122.19      1.94 o 
   4   1   1      159.15      172.46      2.80 o 
   5   1   1      110.18       99.18      2.52 o 
   6   1   1      124.60      126.69      5.39 o 
   7   1   1      108.16      113.00      9.99 o 
   8   1   1       29.91       36.93      7.61 o 
   9   1   1        0.03        0.68      2.55 o 
 -10   2   1       10.59       12.31      2.48 o 
  -9   2   1       63.81       59.69      3.45 o 
  -8   2   1       28.10       34.10      3.86 o 
  -7   2   1        1.91        1.51      1.58 o 
  -6   2   1     1937.13     2065.96     19.84 o 
  -5   2   1      102.65       99.93      3.91 o 
  -4   2   1      241.39      271.41      5.99 o 
  -3   2   1       43.10       56.11      2.10 o 
  -2   2   1    41134.47    42358.89    333.76 o 
  -1   2   1        0.62       -0.93      0.46 o 
   0   2   1    14091.24    14655.74    118.41 o 
   1   2   1        0.99        1.25      0.75 o 
   2   2   1      260.15      290.21      2.93 o 
   3   2   1     1220.27     1235.70      9.29 o 
   4   2   1      352.42      345.62      4.10 o 
   5   2   1        4.75        3.68      1.72 o 
   6   2   1      136.92      156.17      4.63 o 
   7   2   1       79.78       79.11      8.45 o 
   8   2   1        0.73        0.48      2.20 o 
   9   2   1       18.80       18.73      3.61 o 
 -10   3   1        5.54        9.36      4.30 o 
  -9   3   1        2.94        1.91      2.62 o 
  -8   3   1      124.59      144.00      5.66 o 
  -7   3   1       26.04       25.52      2.52 o 
  -6   3   1        6.29        4.99      1.73 o 
  -5   3   1       14.05       15.29      1.71 o 
  -4   3   1     3694.39     3965.05     32.06 o 
  -3   3   1        3.38        8.94      0.98 o 
  -2   3   1      136.44      112.38      1.69 o 
  -1   3   1     3250.53     3580.20     34.10 o 
   0   3   1     8911.99     9187.99    135.33 o 
   1   3   1       26.91       44.27      3.03 o 
   2   3   1       66.85       70.17      1.52 o 
   3   3   1      102.35       93.99      1.81 o 
   4   3   1       54.08       56.33      1.64 o 
   5   3   1       25.47       18.42      1.63 o 
   6   3   1        0.99        2.54      1.32 o 
   7   3   1       60.23       64.49      4.37 o 
   8   3   1        1.45        2.37      2.84 o 
   9   3   1       66.29       67.53     10.92 o 
 -10   4   1       12.44        8.86      5.70 o 
  -9   4   1        5.51        4.41      2.80 o 
  -8   4   1       28.22       34.59      5.25 o 
  -7   4   1        8.80        9.03      2.03 o 
  -6   4   1       70.05       69.30      5.01 o 
  -5   4   1        1.58       -0.29      1.24 o 
  -4   4   1      241.28      226.92      3.48 o 
  -3   4   1      688.31      831.74      6.45 o 
  -2   4   1     2397.31     2471.02     21.76 o 
  -1   4   1      177.08      214.20      7.10 o 
   0   4   1      244.26      254.91      4.26 o 
   1   4   1      807.34      841.11      9.19 o 
   2   4   1        0.00       -0.43      0.56 o 
   3   4   1      507.86      468.91      5.00 o 
   4   4   1        3.21        3.21      0.74 o 
   5   4   1       23.18       26.42      1.57 o 
   6   4   1        5.69        4.88      2.01 o 
   7   4   1       12.60       16.00      4.04 o 
   8   4   1        4.22       -0.24      2.71 o 
   9   4   1      124.97      122.79     14.03 o 
 -10   5   1        0.21        9.45      3.63 o 
  -9   5   1        6.13        1.12      6.29 o 
  -8   5   1        0.93        2.18      2.52 o 
  -7   5   1       28.39       23.95      2.63 o 
  -6   5   1      257.31      242.91      5.35 o 
  -5   5   1       24.17       20.60      1.34 o 
  -4   5   1      472.39      418.18      4.25 o 
  -3   5   1      510.19      548.84      5.86 o 
  -2   5   1      584.55      595.97      5.25 o 
  -1   5   1       41.05       59.87      2.18 o 
   0   5   1     1208.53     1192.59     37.59 o 
   1   5   1     4480.13     4537.18     47.72 o 
   2   5   1     2012.11     2183.11     19.12 o 
   3   5   1        1.90        2.93      0.86 o 
   4   5   1        1.09        0.74      0.77 o 
   5   5   1      352.06      348.16      5.03 o 
   6   5   1        0.05        1.72      1.15 o 
   7   5   1       33.30       27.36      4.12 o 
   8   5   1       16.73       18.20      3.83 o 
   9   5   1        0.38        5.26      3.05 o 
 -10   6   1       27.14       24.20      4.59 o 
  -9   6   1        1.26        1.64      2.21 o 
  -8   6   1        0.92        0.06      5.37 o 
  -7   6   1       22.62       26.20      2.81 o 
  -6   6   1        0.21       -0.74      1.60 o 
  -5   6   1       90.00       98.16      2.60 o 
  -4   6   1      112.18       96.76      2.62 o 
  -3   6   1     1858.10     1821.17     14.65 o 
  -2   6   1       54.71       52.00      1.97 o 
  -1   6   1      128.64      129.07      3.12 o 
   0   6   1      238.46      242.34      5.94 o 
   1   6   1      463.61      410.10      6.30 o 
   2   6   1      301.82      260.55      4.35 o 
   3   6   1      909.08      843.92     14.50 o 
   4   6   1       12.52       17.21      1.43 o 
   5   6   1      110.14      111.11      3.07 o 
   6   6   1       14.02       18.53      1.84 o 
   7   6   1       39.62       30.98      4.34 o 
   8   6   1        4.51        1.62      4.84 o 
   9   6   1       85.11       82.99      6.60 o 
  -9   7   1       20.59       24.90      3.67 o 
  -8   7   1       10.61       16.04      4.71 o 
  -7   7   1       70.89       69.80      4.28 o 
  -6   7   1       26.64       30.22      3.00 o 
  -5   7   1      748.55      731.83      7.62 o 
  -4   7   1      115.94      112.70      3.39 o 
  -3   7   1      569.42      588.02      6.37 o 
  -2   7   1       21.21       33.80      2.17 o 
  -1   7   1     4755.95     4970.03     40.98 o 
   0   7   1       30.19       34.66      2.05 o 
   1   7   1      219.49      259.14      5.52 o 
   2   7   1       19.07       31.49      1.99 o 
   3   7   1      388.54      374.76      5.86 o 
   4   7   1       42.78       44.30      2.23 o 
   5   7   1       67.52       60.53      3.22 o 
   6   7   1      119.54      154.37      5.90 o 
   7   7   1        0.08       -0.67      2.88 o 
   8   7   1        3.12        1.39      2.43 o 
   9   7   1       11.79       12.13      5.91 o 
  -9   8   1       37.70       39.28      3.96 o 
  -8   8   1       12.99       13.47      5.53 o 
  -7   8   1       26.96       28.63      5.53 o 
  -6   8   1        6.87        5.68      2.21 o 
  -5   8   1      485.61      478.52      8.71 o 
  -4   8   1        7.57       10.27      1.40 o 
  -3   8   1      490.70      566.75      6.69 o 
  -2   8   1      848.16      772.82      8.40 o 
  -1   8   1      775.39      741.52      8.00 o 
   0   8   1     1774.04     1671.82     16.94 o 
   1   8   1      663.95      666.70      9.27 o 
   2   8   1     1065.46     1155.33     12.35 o 
   3   8   1      179.24      181.15      4.33 o 
   4   8   1       17.25       35.89      2.53 o 
   5   8   1        9.28       11.78      3.57 o 
   6   8   1        1.03        0.55      3.22 o 
   7   8   1       42.73       41.76      4.63 o 
   8   8   1        0.26       -0.85      4.06 o 
   9   8   1       10.18        9.62      3.24 o 
  -9   9   1        0.92        8.05      4.62 o 
  -8   9   1       15.95       16.60      3.71 o 
  -7   9   1       14.85       16.11      3.03 o 
  -6   9   1      158.78      157.16      7.04 o 
  -5   9   1        4.71        7.71      2.42 o 
  -4   9   1      791.65      740.88     11.74 o 
  -3   9   1      118.24      108.55      3.62 o 
  -2   9   1       19.93       18.88      2.03 o 
  -1   9   1       52.39       67.26      3.25 o 
   0   9   1     1243.69     1337.12     13.40 o 
   1   9   1      410.64      435.33      7.40 o 
   2   9   1     1821.17     2030.78     19.53 o 
   3   9   1      150.20      161.22      4.37 o 
   4   9   1      305.37      341.27      7.85 o 
   5   9   1      299.04      276.12      7.36 o 
   6   9   1       52.17       68.12      6.09 o 
   7   9   1       53.06       53.76      5.33 o 
   8   9   1        2.43       -1.19      3.54 o 
   9   9   1       81.37       88.96      6.73 o 
  -9  10   1       26.06       27.51      4.56 o 
  -8  10   1      119.46      102.32      9.73 o 
  -7  10   1       76.90       91.76      7.81 o 
  -6  10   1        0.04        1.82      2.37 o 
  -5  10   1        5.51       10.67      2.68 o 
  -4  10   1      215.42      216.74      6.55 o 
  -3  10   1      265.14      260.73      6.68 o 
  -2  10   1       29.29       36.82      3.68 o 
  -1  10   1       31.60       24.04      1.82 o 
   0  10   1     1531.84     1610.18     14.22 o 
   1  10   1       15.35        4.65      1.92 o 
   2  10   1      135.56      172.71      5.39 o 
   3  10   1     1196.37     1237.88     16.18 o 
   4  10   1      227.29      197.77      6.28 o 
   5  10   1      108.91      118.43      6.48 o 
   6  10   1      358.83      343.13      8.73 o 
   7  10   1        1.28        0.26      2.00 o 
   8  10   1       49.02       51.35      6.36 o 
   9  10   1       50.44       37.72     22.58 o 
  -9  11   1      332.28      319.05     13.07 o 
  -8  11   1      140.73      124.86      7.88 o 
  -7  11   1      183.68      195.96      8.75 o 
  -6  11   1      578.57      538.18     11.36 o 
  -5  11   1       36.26       51.85      6.43 o 
  -4  11   1      202.51      214.16      6.64 o 
  -3  11   1       36.89       36.99      3.84 o 
  -2  11   1      746.58      781.67     13.57 o 
  -1  11   1      855.11      874.92      9.89 o 
   0  11   1      757.01      815.69      8.90 o 
   1  11   1      342.46      350.25      7.86 o 
   2  11   1        7.78        5.34      2.38 o 
   3  11   1      603.51      592.55     10.63 o 
   4  11   1       91.25       98.66      5.13 o 
   5  11   1       25.27       33.24      5.43 o 
   6  11   1       15.94       12.00      3.39 o 
   7  11   1       52.82       52.09      5.75 o 
   8  11   1      112.79       93.82     16.18 o 
  -9  12   1       86.27      110.91     17.67 o 
  -8  12   1      164.37      157.80      6.97 o 
  -7  12   1        0.83        1.23      3.21 o 
  -6  12   1       19.57       21.09      4.27 o 
  -5  12   1        0.00       -0.64      2.58 o 
  -4  12   1       27.43       31.28      3.62 o 
  -3  12   1        8.23        7.40      2.83 o 
  -2  12   1        2.47        8.26      2.01 o 
  -1  12   1      237.22      274.93      5.73 o 
   0  12   1      944.66      942.06     11.32 o 
   1  12   1      183.29      152.02      5.28 o 
   2  12   1      194.67      195.54      6.18 o 
   3  12   1     1718.19     1638.47     20.58 o 
   4  12   1       98.08      100.93      5.35 o 
   5  12   1      228.07      231.22      7.47 o 
   6  12   1        0.26        1.06      3.36 o 
   7  12   1        1.11        1.47      3.48 o 
   8  12   1      181.96      175.31     10.21 o 
  -8  13   1       82.84       84.56      6.03 o 
  -7  13   1       53.66       42.39      3.96 o 
  -6  13   1       53.94       58.59      5.09 o 
  -5  13   1       20.67       24.11      3.99 o 
  -4  13   1        9.69        2.13      3.00 o 
  -3  13   1      101.84      107.59      4.56 o 
  -2  13   1       84.04       92.92      4.16 o 
  -1  13   1        2.76       -0.44      2.21 o 
   0  13   1      779.20      816.90     14.39 o 
   1  13   1       43.60       42.33      3.67 o 
   2  13   1     1330.07     1350.91     17.88 o 
   3  13   1      688.82      661.49     11.87 o 
   4  13   1       91.63       90.30      5.31 o 
   5  13   1      907.78      866.06     14.96 o 
   6  13   1       25.72       31.47      4.87 o 
   7  13   1       44.72       47.04      5.90 o 
   8  13   1       13.89       16.21      4.63 o 
  -8  14   1       20.86       16.32      3.39 o 
  -7  14   1        9.50        8.85      2.63 o 
  -6  14   1       73.07       69.05      4.83 o 
  -5  14   1       23.27       23.81      3.26 o 
  -4  14   1        6.31        2.14      2.13 o 
  -3  14   1      275.98      276.31      6.79 o 
  -2  14   1      183.16      176.34      5.44 o 
  -1  14   1      234.56      248.83      8.38 o 
   0  14   1      126.68      116.56      9.43 o 
   1  14   1      245.36      238.71      8.77 o 
   2  14   1      813.28      822.72     13.30 o 
   3  14   1        0.03        0.59      2.59 o 
   4  14   1      304.48      315.19      8.70 o 
   5  14   1      242.74      237.51      8.07 o 
   6  14   1        0.14        1.28      3.33 o 
   7  14   1      120.72      105.33      8.03 o 
   8  14   1        0.14        1.13      3.66 o 
  -8  15   1       57.94       47.28      4.88 o 
  -7  15   1        1.34        1.13      2.17 o 
  -6  15   1       64.36       63.14      4.85 o 
  -5  15   1       15.55        7.69      2.73 o 
  -4  15   1      285.11      254.34      7.06 o 
  -3  15   1       26.11       23.77      3.03 o 
  -2  15   1       22.77       29.08      3.00 o 
  -1  15   1       11.14       19.93      6.16 o 
   0  15   1      257.85      225.34     12.29 o 
   1  15   1       11.73        6.76      4.19 o 
   2  15   1        7.50        8.18      2.86 o 
   3  15   1      121.88      143.88      6.42 o 
   4  15   1      501.56      490.66     11.05 o 
   5  15   1       38.99       33.44      4.39 o 
   6  15   1      189.69      197.71      9.31 o 
   7  15   1      229.85      215.65     10.29 o 
   8  15   1        2.10        6.29      3.99 o 
  -8  16   1       25.57       27.71      5.53 o 
  -7  16   1       26.51       23.08      3.96 o 
  -6  16   1       50.24       37.97      4.29 o 
  -5  16   1       13.71       18.30      3.19 o 
  -4  16   1        2.94        5.13      2.58 o 
  -3  16   1       32.42       39.84      3.67 o 
  -2  16   1      279.25      244.47     12.49 o 
  -1  16   1       96.02       81.09      8.71 o 
   0  16   1        0.01        7.18      5.76 o 
   2  16   1       53.37       45.36      5.57 o 
   3  16   1      609.14      568.38     11.84 o 
   4  16   1       17.91       28.19      4.23 o 
   5  16   1      222.15      233.64      8.55 o 
   6  16   1      144.83      147.18      8.70 o 
   7  16   1        2.21        6.72      5.96 o 
  -7  17   1       18.09       17.80      3.87 o 
  -6  17   1       94.21       99.26      6.10 o 
  -5  17   1       41.49       39.66      4.24 o 
  -4  17   1      139.78      123.24      5.70 o 
  -3  17   1       69.90       72.16      6.88 o 
  -2  17   1       26.18       25.42      8.08 o 
  -1  17   1        0.45        2.19      5.17 o 
   0  17   1       22.62       27.68      6.60 o 
   1  17   1      309.22      270.30     18.24 o 
   2  17   1      168.57      162.24      8.67 o 
   3  17   1        0.10       -0.46      4.17 o 
   4  17   1        0.00       -0.85      2.87 o 
   5  17   1      219.86      200.69      8.28 o 
   6  17   1      126.96      138.78      8.75 o 
   7  17   1       22.29       24.08      4.10 o 
  -7  18   1       65.99       72.73      6.28 o 
  -6  18   1        6.19        5.95      3.44 o 
  -5  18   1        0.13        0.79      2.32 o 
  -4  18   1       38.50       41.99      6.11 o 
  -3  18   1      208.54      200.71     17.36 o 
  -2  18   1       19.75       25.29      7.03 o 
  -1  18   1       58.30       55.04      8.55 o 
   0  18   1       89.09       90.33      9.76 o 
   1  18   1      174.65      161.12     11.31 o 
   2  18   1      273.34      281.74     14.24 o 
   3  18   1      128.72      130.40      8.71 o 
   4  18   1       44.79       45.99      7.13 o 
   5  18   1       83.21       99.12      7.11 o 
   6  18   1       16.66        9.37      3.40 o 
   7  18   1        2.52        1.64      3.18 o 
  -7  19   1       11.96       17.09      4.72 o 
  -6  19   1       56.83       61.07      5.19 o 
  -5  19   1      215.65      202.38     10.93 o 
  -4  19   1       12.92       18.99      7.20 o 
  -3  19   1      152.25      144.64     18.02 o 
  -2  19   1        1.44      -10.27      5.13 o 
  -1  19   1      611.14      599.22     25.61 o 
   0  19   1       96.22       94.82     10.29 o 
   1  19   1       33.88       36.84      7.80 o 
   2  19   1       31.22       17.38      7.07 o 
   3  19   1       38.22       29.72      7.45 o 
   4  19   1       12.46        8.25      6.51 o 
   5  19   1       41.33       52.50      7.19 o 
   6  19   1      110.55      110.10      7.56 o 
  -6  20   1       15.84       20.53      6.15 o 
  -5  20   1      185.59      209.54     20.88 o 
  -4  20   1       88.65       84.72     12.63 o 
  -2  20   1        0.96       -0.58      7.87 o 
  -1  20   1       55.67       46.33     10.02 o 
   0  20   1       42.27       27.89     12.24 o 
   1  20   1       28.50       25.74      8.96 o 
   2  20   1       27.66       25.12      9.84 o 
   3  20   1      106.04      117.80     11.92 o 
   4  20   1       15.97       21.50      5.82 o 
   5  20   1        0.10       -2.03     10.80 o 
   6  20   1        3.93        6.05      7.15 o 
  -6  21   1        9.71       12.94      6.85 o 
  -5  21   1       77.07       68.97     11.13 o 
  -4  21   1        2.50        6.92      7.47 o 
  -3  21   1       21.32       10.48     10.64 o 
  -2  21   1       51.32       62.70      9.92 o 
  -1  21   1      106.77      130.19     12.39 o 
   0  21   1        0.30       -0.42      6.80 o 
   1  21   1        0.09       -4.82      6.34 o 
   2  21   1        8.14        7.07      7.59 o 
   3  21   1        6.41        1.66      7.13 o 
   4  21   1       50.75       42.37     12.58 o 
   5  21   1        0.12       -1.51      9.10 o 
  -5  22   1        9.34        6.07      7.69 o 
  -4  22   1       44.37       47.63     14.32 o 
  -3  22   1       38.10       31.67     15.95 o 
  -2  22   1        8.03       13.79      7.48 o 
  -1  22   1       17.61        4.82      7.56 o 
   0  22   1       30.07       38.46      8.57 o 
   1  22   1        3.17        1.98     11.17 o 
   2  22   1       19.44       15.64     11.32 o 
   3  22   1       16.07       14.99      8.29 o 
   4  22   1      114.99      136.16     13.59 o 
   5  22   1       18.25       36.57     13.45 o 
  -5  23   1       53.28       45.69      9.77 o 
  -4  23   1      176.99      188.31     15.89 o 
  -3  23   1       13.57       11.56      8.06 o 
  -2  23   1      172.42      181.38     14.10 o 
  -1  23   1      279.43      303.65     19.61 o 
   0  23   1      100.81      104.01     12.07 o 
   1  23   1        0.53        7.28      7.34 o 
   2  23   1       56.25       55.37     10.01 o 
   3  23   1       23.82       32.04     32.43 o 
   4  23   1       24.64       22.14      8.04 o 
  -4  24   1       40.07       34.39      9.73 o 
  -3  24   1      205.52      233.17     16.62 o 
  -2  24   1       36.46       34.82     10.03 o 
  -1  24   1       22.60       14.70      8.04 o 
   0  24   1       71.93       77.09     11.16 o 
   1  24   1       41.61       38.67     10.51 o 
   2  24   1      253.47      144.47     15.63 o 
   3  24   1       68.92       61.66     27.62 o 
  -3  25   1       28.81       11.00      8.83 o 
  -2  25   1        1.55       -9.41      6.67 o 
  -1  25   1      183.33      209.64     15.69 o 
   0  25   1       34.01       12.76     15.31 o 
   1  25   1        2.00       -5.07      6.65 o 
   2  25   1       54.86       44.68     14.69 o 
  -1  26   1        7.49       10.16     15.30 o 
   0  26   1       15.27       21.01      8.71 o 
   1  26   1       71.07       78.85     11.89 o 
 -10   0   2       80.18       78.76     12.45 o 
  -9   0   2      109.58       83.71      3.46 o 
  -8   0   2     3193.15     3118.89     31.13 o 
  -7   0   2       15.41       12.32      4.10 o 
  -6   0   2     5638.19     5614.23     63.30 o 
  -5   0   2       23.28       24.23      3.76 o 
  -4   0   2       36.57       36.14      3.54 o 
  -3   0   2      467.91      415.69      7.71 o 
  -2   0   2     7094.49     6989.21    225.81 o 
  -1   0   2      958.67      920.68     15.97 o 
   0   0   2      609.10      634.61     13.28 o 
   1   0   2       38.04       43.66      2.78 o 
   2   0   2      266.64      318.23      4.51 o 
   3   0   2       17.17       18.23      1.59 o 
   4   0   2       60.49       65.26      2.84 o 
   5   0   2      220.66      221.06      8.74 o 
   6   0   2      222.23      229.00     16.09 o 
   7   0   2        1.85        4.09      7.80 o 
   8   0   2       13.77       25.94     10.06 o 
   9   0   2        0.44       -7.10      9.12 o 
 -10   1   2      156.73      154.16      3.92 o 
  -9   1   2       89.01       76.38      3.52 o 
  -8   1   2        0.04        7.10      2.02 o 
  -7   1   2      210.84      196.50      3.65 o 
  -6   1   2     3794.01     3841.22     32.42 o 
  -5   1   2      146.33      142.37      5.84 o 
  -4   1   2     8708.28     9081.28     61.20 o 
  -3   1   2      123.97      159.58      2.48 o 
  -2   1   2        6.60        8.21      0.87 o 
  -1   1   2     1905.91     1819.14     24.93 o 
   0   1   2        1.93       -1.19      0.60 o 
   1   1   2       81.64       96.27      2.97 o 
   2   1   2     4285.64     4414.11     29.72 o 
   3   1   2        2.56        6.06      0.91 o 
   4   1   2      123.02      137.44      2.70 o 
   5   1   2       12.58       12.21      2.33 o 
   6   1   2       24.08       26.22      5.53 o 
   7   1   2       15.10       17.75      5.89 o 
   8   1   2       76.12       82.74     16.06 o 
   9   1   2       40.85       40.54      5.23 o 
 -10   2   2        3.97        9.05      4.28 o 
  -9   2   2        5.73        2.43      1.79 o 
  -8   2   2        1.06       -2.40      1.48 o 
  -7   2   2      182.16      201.34      6.14 o 
  -6   2   2      619.20      584.24      8.16 o 
  -5   2   2      748.34      824.61      8.49 o 
  -4   2   2     4005.69     3998.20     26.42 o 
  -3   2   2       11.48        3.29      0.57 o 
  -2   2   2     3104.99     3023.45     27.58 o 
  -1   2   2       25.52       24.69      1.04 o 
   0   2   2      292.69      326.19      3.24 o 
   1   2   2        7.04       10.84      1.23 o 
   2   2   2       34.30       35.86      1.29 o 
   3   2   2      418.67      412.16      4.35 o 
   4   2   2      184.96      179.71      3.33 o 
   5   2   2       16.29       21.75      2.01 o 
   6   2   2        0.29       -2.96      6.71 o 
   7   2   2       19.59       23.91      6.38 o 
   8   2   2        0.59        9.32      3.34 o 
   9   2   2       36.93       38.63      6.42 o 
 -10   3   2       19.35       24.85      4.85 o 
  -9   3   2        0.00        4.98      1.90 o 
  -8   3   2       62.68       65.68      5.38 o 
  -7   3   2        5.62        7.25      1.86 o 
  -6   3   2      384.51      436.97      6.39 o 
  -5   3   2       78.09       80.74      3.66 o 
  -4   3   2     2188.33     2346.03     17.87 o 
  -3   3   2      145.24      155.14      2.44 o 
  -2   3   2      368.63      422.69      4.31 o 
  -1   3   2      178.29      217.72      2.77 o 
   0   3   2      491.56      413.54      4.19 o 
   1   3   2      301.17      306.02      4.46 o 
   2   3   2     1587.42     1719.98     13.66 o 
   3   3   2      444.07      473.38      4.41 o 
   4   3   2      157.68      173.11      2.80 o 
   5   3   2      669.57      696.32      8.56 o 
   6   3   2        0.04       -3.15      3.63 o 
   7   3   2       18.46       21.26      3.15 o 
   8   3   2       12.04       12.26      3.72 o 
   9   3   2       43.66       44.59      5.40 o 
 -10   4   2        4.43       10.47      7.44 o 
  -9   4   2        1.60        5.22      2.13 o 
  -8   4   2       52.85       68.77      3.66 o 
  -7   4   2       43.00       48.45      3.14 o 
  -6   4   2       72.14       87.64      3.10 o 
  -5   4   2      191.80      179.17      3.92 o 
  -4   4   2      600.72      584.35      5.29 o 
  -3   4   2      642.80      617.28      5.47 o 
  -2   4   2     2120.08     2106.08     15.41 o 
  -1   4   2     3597.01     3613.99     24.64 o 
   0   4   2      130.96      130.58      2.65 o 
   1   4   2      162.79      145.81      2.80 o 
   2   4   2      289.17      299.68      4.96 o 
   3   4   2      287.35      332.93      3.74 o 
   4   4   2      144.55      177.57      2.91 o 
   5   4   2      155.61      179.92      4.22 o 
   6   4   2        1.90        3.51      2.04 o 
   7   4   2      186.56      176.43      6.79 o 
   8   4   2       32.64       36.50      4.82 o 
   9   4   2        4.03       -0.62      7.80 o 
 -10   5   2        1.30        2.11      2.54 o 
  -9   5   2        5.06        0.29      2.06 o 
  -8   5   2        8.59        8.31      2.51 o 
  -7   5   2       52.25       57.83      3.58 o 
  -6   5   2      245.91      257.66      5.33 o 
  -5   5   2        0.86        3.36      0.97 o 
  -4   5   2       91.60      102.08      2.43 o 
  -3   5   2     1051.35     1086.10      9.03 o 
  -2   5   2      162.91      136.04      2.39 o 
  -1   5   2      389.58      414.74      5.18 o 
   0   5   2      196.18      253.09      3.54 o 
   1   5   2     1461.55     1568.60     14.40 o 
   2   5   2      484.93      529.74      6.50 o 
   3   5   2       52.76       46.59      1.52 o 
   4   5   2      123.24      157.28      3.89 o 
   5   5   2       75.39       78.91      2.72 o 
   6   5   2       11.82       16.83      3.42 o 
   7   5   2      126.25      142.30      7.26 o 
   8   5   2       28.97       36.78      8.14 o 
   9   5   2        7.39       13.76      5.94 o 
 -10   6   2        4.15        7.89      5.84 o 
  -9   6   2       24.56       20.50      3.06 o 
  -8   6   2       76.06       75.42      3.73 o 
  -7   6   2       15.60       13.71      2.84 o 
  -6   6   2        2.30        3.14      1.12 o 
  -5   6   2      118.80      110.71      2.82 o 
  -4   6   2      147.02      137.80      2.88 o 
  -3   6   2     1820.01     1848.68     12.62 o 
  -2   6   2      127.23      145.16      2.97 o 
  -1   6   2      405.61      447.27      5.71 o 
   0   6   2      779.81      795.30      8.64 o 
   1   6   2     3422.80     3645.47     30.54 o 
   2   6   2      315.03      427.00      5.93 o 
   3   6   2        0.32       -0.46      0.85 o 
   4   6   2      204.26      246.19      3.70 o 
   5   6   2       35.91       36.52      2.48 o 
   6   6   2      162.27      170.42      6.52 o 
   7   6   2       68.69       63.68      5.15 o 
   8   6   2       88.00       79.95      6.39 o 
   9   6   2      260.63      243.32     18.71 o 
 -10   7   2        7.10       -2.13      3.06 o 
  -9   7   2        9.86       17.24      2.84 o 
  -8   7   2       88.67      101.33      4.32 o 
  -7   7   2        9.69       12.06      2.35 o 
  -6   7   2      136.85      125.43      3.54 o 
  -5   7   2       55.31       66.48      2.32 o 
  -4   7   2      311.74      269.65      3.51 o 
  -3   7   2      661.23      626.88      6.17 o 
  -2   7   2     2750.42     2748.55     21.69 o 
  -1   7   2     3291.58     3546.84     27.39 o 
   0   7   2     2903.13     3315.95     28.39 o 
   1   7   2      251.82      260.68      4.69 o 
   2   7   2      475.60      571.17      7.43 o 
   3   7   2        7.66        5.55      1.85 o 
   4   7   2       11.42       13.59      2.37 o 
   5   7   2      419.71      409.65      8.33 o 
   6   7   2        9.94        4.01      4.14 o 
   7   7   2      176.75      165.26      8.13 o 
   8   7   2        1.22       12.73      5.18 o 
   9   7   2        3.27        2.75      5.20 o 
  -9   8   2       33.28       45.36      4.16 o 
  -8   8   2        0.86        4.20      1.95 o 
  -7   8   2       14.41       15.36      2.31 o 
  -6   8   2        1.62        2.90      2.70 o 
  -5   8   2      301.61      309.84      4.39 o 
  -4   8   2       96.02       99.35      2.42 o 
  -3   8   2      167.84      175.21      3.81 o 
  -2   8   2      902.05      999.45      9.38 o 
  -1   8   2      261.70      319.57      4.81 o 
   0   8   2     2239.19     2641.50     21.35 o 
   1   8   2     1332.95     1475.38     16.50 o 
   2   8   2      122.77      162.05      3.94 o 
   3   8   2        6.22        5.01      1.46 o 
   4   8   2        0.00       -2.10      1.87 o 
   5   8   2        8.08       13.04      3.49 o 
   6   8   2       11.29        6.62      5.85 o 
   7   8   2       68.12       66.19      7.22 o 
   8   8   2        3.40        0.46      9.70 o 
   9   8   2       18.08       11.81     13.00 o 
  -9   9   2        0.08        7.20      1.97 o 
  -8   9   2        7.93       13.34      3.81 o 
  -7   9   2      174.28      180.13      6.12 o 
  -6   9   2       14.04       14.57      3.65 o 
  -5   9   2      199.86      186.35      4.63 o 
  -4   9   2      370.72      379.52      5.95 o 
  -3   9   2      751.54      735.19      9.83 o 
  -2   9   2     1964.49     2110.82     16.95 o 
  -1   9   2      388.89      423.40      5.85 o 
   0   9   2        8.39       34.88      2.01 o 
   1   9   2      320.12      309.06      6.23 o 
   2   9   2     1121.48     1069.38     12.15 o 
   3   9   2       41.78       42.27      4.76 o 
   4   9   2       38.14       45.08      3.76 o 
   5   9   2       90.69       95.30      6.91 o 
   6   9   2       32.84       35.22      6.91 o 
   7   9   2        0.01       -1.91      8.76 o 
   8   9   2        5.52        7.64      2.96 o 
   9   9   2        0.42       -2.10      7.59 o 
  -9  10   2        1.71        2.73      1.60 o 
  -8  10   2      188.30      201.13      8.66 o 
  -7  10   2       97.31       92.79      5.24 o 
  -6  10   2      112.57      119.22      4.57 o 
  -5  10   2      223.19      239.38      5.66 o 
  -4  10   2      100.81      103.57      4.39 o 
  -3  10   2        3.86        6.38      1.47 o 
  -2  10   2      150.36      180.18      4.08 o 
  -1  10   2        1.76        1.18      1.15 o 
   0  10   2      132.60      119.48      4.36 o 
   1  10   2       59.26       69.31      4.52 o 
   2  10   2      194.69      168.88      5.42 o 
   3  10   2        7.34        4.33      2.46 o 
   4  10   2       24.20       25.18      3.29 o 
   5  10   2      302.44      314.62      8.11 o 
   6  10   2       61.83       72.51      5.90 o 
   7  10   2      131.21      130.16     16.52 o 
   8  10   2       46.59       51.10     10.65 o 
  -9  11   2       10.39       10.29      3.44 o 
  -8  11   2        5.03        3.02      3.00 o 
  -7  11   2        0.24        2.67      1.97 o 
  -6  11   2       27.46       31.29      3.27 o 
  -5  11   2       51.22       55.41      3.77 o 
  -4  11   2       10.70       11.02      1.88 o 
  -3  11   2        0.00        1.56      1.27 o 
  -2  11   2        1.80        4.39      1.55 o 
  -1  11   2        9.64        4.30      1.26 o 
   0  11   2       11.50       11.90      1.74 o 
   1  11   2        3.46        9.16      2.25 o 
   2  11   2      357.55      353.07      7.71 o 
   3  11   2       30.45       30.82      3.58 o 
   4  11   2      436.07      460.79      9.56 o 
   5  11   2       15.50       17.66      3.36 o 
   6  11   2       79.07       89.41      6.17 o 
   7  11   2       77.55       72.53      7.42 o 
   8  11   2       26.80       11.20      6.58 o 
  -9  12   2        1.09       -0.37      1.99 o 
  -8  12   2       50.18       53.18      4.77 o 
  -7  12   2        1.00        3.65      2.18 o 
  -6  12   2      189.71      182.03      6.05 o 
  -5  12   2        9.92       10.91      2.54 o 
  -4  12   2      368.81      407.38      8.21 o 
  -3  12   2       26.08       24.45      3.40 o 
  -2  12   2      339.42      348.12      6.12 o 
  -1  12   2       64.71       47.42      2.65 o 
   0  12   2       30.17       41.33      4.02 o 
   1  12   2      254.88      215.12      8.09 o 
   2  12   2        0.27        6.26      2.62 o 
   3  12   2        6.33        7.85      3.77 o 
   4  12   2      255.75      225.83      7.14 o 
   5  12   2      137.12      139.04      7.27 o 
   6  12   2      116.71      124.03      8.17 o 
   7  12   2       55.35       55.57     11.92 o 
   8  12   2        0.99       -4.09      8.80 o 
  -9  13   2        8.70        7.00      5.74 o 
  -8  13   2        1.23        1.55      2.39 o 
  -7  13   2        7.16        7.09      2.49 o 
  -6  13   2       48.74       47.83      4.86 o 
  -5  13   2      359.01      359.82      8.23 o 
  -4  13   2       18.47       27.26      3.10 o 
  -3  13   2       93.93      109.66      4.81 o 
  -2  13   2     1146.99     1108.76     13.72 o 
  -1  13   2     1131.89     1030.67     11.96 o 
   0  13   2      216.57      194.22      8.77 o 
   1  13   2      776.38      744.17     11.97 o 
   2  13   2      775.64      748.97     12.40 o 
   3  13   2      124.80      125.25      5.80 o 
   4  13   2       34.06       29.34      3.81 o 
   5  13   2       22.84       18.69      3.44 o 
   6  13   2      484.19      460.42     22.45 o 
   7  13   2        0.71       -2.93     10.32 o 
   8  13   2       72.13       60.05      7.42 o 
  -8  14   2        0.30        1.92      2.44 o 
  -7  14   2       66.82       77.95      6.44 o 
  -6  14   2       12.69       11.08      2.92 o 
  -5  14   2        0.02        0.89      2.07 o 
  -4  14   2        6.80       14.21      3.23 o 
  -3  14   2      254.96      266.60      7.25 o 
  -2  14   2      222.68      246.64      6.19 o 
  -1  14   2      403.21      347.18     13.91 o 
   0  14   2     1263.56     1179.19     22.36 o 
   1  14   2     1889.45     1667.78     20.64 o 
   2  14   2      111.56       94.36      6.49 o 
   3  14   2      785.06      738.36     12.99 o 
   4  14   2       37.36       46.47      5.46 o 
   5  14   2      237.73      230.75      8.03 o 
   6  14   2      163.44      143.85      8.93 o 
   7  14   2        1.06        3.99      3.90 o 
   8  14   2       95.17      102.10     11.86 o 
  -8  15   2       10.24        4.32      2.76 o 
  -7  15   2        4.92        8.51      2.74 o 
  -6  15   2        0.41        0.88      2.65 o 
  -5  15   2        4.35        3.67      2.81 o 
  -4  15   2       22.62       24.67      3.25 o 
  -3  15   2      507.87      458.18      8.92 o 
  -2  15   2      251.17      261.64      7.54 o 
  -1  15   2     1234.04     1152.85     26.31 o 
   0  15   2      862.73      438.23     22.13 o 
   1  15   2       16.79       19.25      4.47 o 
   2  15   2      557.57      564.23     11.11 o 
   3  15   2      165.62      165.19      6.69 o 
   4  15   2        0.13        2.21      2.84 o 
   5  15   2       40.09       27.69      4.90 o 
   6  15   2        0.22       -1.92      3.61 o 
   7  15   2       32.75       41.17      6.59 o 
  -8  16   2        0.43       -2.30      2.53 o 
  -7  16   2       51.90       54.03      4.78 o 
  -6  16   2        3.05        5.35      2.91 o 
  -5  16   2       55.22       57.04      4.58 o 
  -4  16   2       35.56       36.20      3.78 o 
  -3  16   2      111.55      104.86      4.91 o 
  -2  16   2      145.42      149.01     10.48 o 
  -1  16   2       44.62       66.43      8.40 o 
   0  16   2        7.90        0.95      7.74 o 
   1  16   2      620.12      624.15     14.12 o 
   2  16   2      548.93      542.17     13.66 o 
   3  16   2        0.39       -2.91      2.83 o 
   4  16   2      400.49      392.73     10.26 o 
   5  16   2       21.82       10.34      4.22 o 
   6  16   2       29.12       23.03      5.75 o 
   7  16   2        7.73        4.93      5.09 o 
  -8  17   2       11.18       14.87      4.63 o 
  -7  17   2       12.31       13.34      3.36 o 
  -6  17   2       23.72       26.16      3.88 o 
  -5  17   2       26.68       31.32      3.83 o 
  -4  17   2        4.88        3.79      2.55 o 
  -3  17   2      111.30      114.32     10.61 o 
  -2  17   2      364.91      325.09     14.51 o 
  -1  17   2       41.51       35.46      7.19 o 
   0  17   2      376.90      293.94     13.41 o 
   1  17   2      119.15      116.17     10.37 o 
   2  17   2       21.69       31.52      5.37 o 
   3  17   2       14.99       18.64      5.18 o 
   4  17   2        0.37        2.07      3.07 o 
   5  17   2       91.83       74.99      7.12 o 
   6  17   2       22.87       14.56      5.19 o 
   7  17   2       28.48       25.55      6.29 o 
  -7  18   2        7.34       12.63      3.38 o 
  -6  18   2        3.93       -0.54      2.73 o 
  -5  18   2       51.54       51.53      4.69 o 
  -4  18   2       65.38       59.38      6.82 o 
  -3  18   2       67.56       52.14      8.35 o 
  -2  18   2       67.07       51.24      9.56 o 
  -1  18   2        0.19       -0.92      7.37 o 
   0  18   2       26.82       36.66     12.85 o 
   1  18   2       52.56       33.50      7.66 o 
   2  18   2       69.14       68.44      6.63 o 
   3  18   2      175.68      165.64      9.18 o 
   4  18   2      471.30      458.00     14.28 o 
   5  18   2       10.42       14.77      4.90 o 
   6  18   2       50.12       45.08      6.49 o 
  -7  19   2       25.49       30.94      4.06 o 
  -6  19   2        4.01       -0.09      2.72 o 
  -5  19   2       25.27       36.29      6.57 o 
  -4  19   2       41.24       54.82      9.45 o 
  -3  19   2        2.90        4.26      6.47 o 
  -2  19   2      151.23      127.75     11.65 o 
  -1  19   2        9.13        6.27      6.39 o 
   0  19   2       30.57       31.65      7.70 o 
   1  19   2        2.46       -2.55      6.13 o 
   2  19   2       19.49        7.98     11.68 o 
   3  19   2       97.91      103.30      8.49 o 
   4  19   2       10.75       21.55      5.79 o 
   5  19   2        0.09        6.16      7.02 o 
   6  19   2       11.93        8.00      4.17 o 
  -6  20   2        3.35       10.63      5.60 o 
  -5  20   2      150.83      158.95     29.80 o 
  -4  20   2        2.02        3.13      7.27 o 
  -3  20   2        9.32        8.66      6.96 o 
  -2  20   2       33.07       50.95     13.77 o 
  -1  20   2       14.63        9.95      6.60 o 
   0  20   2        2.47        6.29      6.69 o 
   1  20   2       39.42       52.72      9.14 o 
   2  20   2       16.47       13.26      6.85 o 
   3  20   2       66.67       73.99     10.32 o 
   4  20   2        1.37        8.09      7.19 o 
   5  20   2      106.14       93.67     11.03 o 
   6  20   2       16.34       19.93      8.19 o 
  -6  21   2      107.39      108.61     12.53 o 
  -5  21   2        6.35       13.60      8.18 o 
  -4  21   2       88.97      104.33     17.64 o 
  -3  21   2      134.54      113.84     12.28 o 
  -2  21   2       39.49       39.95      8.68 o 
  -1  21   2       75.03       84.54     10.62 o 
   0  21   2       20.95       26.09      8.10 o 
   1  21   2       57.15       59.03      8.89 o 
   2  21   2        1.61        5.42      7.17 o 
   3  21   2        0.06       -7.15      6.81 o 
   4  21   2        9.76       13.79      9.86 o 
   5  21   2        0.64        0.16      6.27 o 
  -5  22   2      258.12      265.03     16.52 o 
  -4  22   2       47.53       54.16     14.44 o 
  -3  22   2        2.81       -4.12      6.38 o 
  -2  22   2        0.04       -1.77     12.80 o 
  -1  22   2        1.75        6.56     10.64 o 
   0  22   2       13.02        5.68      7.32 o 
   1  22   2       27.48       38.20     13.10 o 
   2  22   2        6.07       13.12      8.14 o 
   3  22   2        0.21      -10.46     13.35 o 
   4  22   2        5.88        0.58      7.21 o 
   5  22   2        1.97        0.47      9.80 o 
  -5  23   2       32.23       31.85     12.77 o 
  -4  23   2       17.20       -0.05      6.72 o 
  -3  23   2       87.98      110.62     12.27 o 
  -2  23   2        9.52        2.73     11.84 o 
  -1  23   2       24.09       19.07     10.62 o 
   0  23   2      207.52      195.43     14.25 o 
   1  23   2       19.03       13.93     12.19 o 
   2  23   2      399.82      450.35     19.93 o 
   3  23   2        0.30       -8.41      6.56 o 
   4  23   2       56.10       56.18     14.71 o 
  -4  24   2       35.74       45.75     10.10 o 
  -3  24   2        9.22       -0.03      9.75 o 
  -2  24   2       42.24       50.98     10.20 o 
  -1  24   2        7.99        8.46      7.67 o 
   0  24   2      170.23      181.54     21.77 o 
   1  24   2       19.12       13.94      9.73 o 
   2  24   2        0.03       15.92      8.21 o 
   3  24   2       85.45      131.39     13.53 o 
  -3  25   2        9.05      -11.95      6.82 o 
  -2  25   2      150.44      159.51     15.72 o 
  -1  25   2       71.01       83.69     11.22 o 
   0  25   2       48.33       42.28      9.84 o 
   1  25   2      137.50      139.64     28.58 o 
   2  25   2       47.77       45.45     10.27 o 
  -1  26   2       23.53       26.87      8.67 o 
   0  26   2       41.54       40.99     10.00 o 
 -10   1   3      483.43      452.18      9.31 o 
  -9   1   3       15.55       21.90      1.83 o 
  -8   1   3       48.40       39.75      2.71 o 
  -7   1   3       86.96       84.49      2.28 o 
  -6   1   3      129.71      160.00      3.92 o 
  -5   1   3       26.76       30.05      1.31 o 
  -4   1   3        0.43        0.44      0.60 o 
  -3   1   3      260.17      260.99      2.94 o 
  -2   1   3      804.68      765.77      7.73 o 
  -1   1   3      273.16      274.34      4.57 o 
   0   1   3      288.53      292.41      4.11 o 
   1   1   3      436.33      446.51     10.07 o 
   2   1   3     1006.61     1023.15      8.16 o 
   3   1   3       16.47       16.97      1.16 o 
   4   1   3       19.38       17.03      1.39 o 
   5   1   3       48.59       48.75      7.33 o 
   6   1   3       87.08       83.95      9.45 o 
   7   1   3        7.40        8.75      8.06 o 
   8   1   3        1.03       -0.70      6.07 o 
   9   1   3        8.37       11.29      3.60 o 
 -10   2   3      447.37      443.07      9.00 o 
  -9   2   3        5.15        6.11      2.40 o 
  -8   2   3     2130.09     2049.58     17.64 o 
  -7   2   3       47.51       49.47      1.92 o 
  -6   2   3      267.60      262.83      3.77 o 
  -5   2   3       22.89       22.11      1.26 o 
  -4   2   3        0.32        1.40      0.81 o 
  -3   2   3        8.94        8.91      0.84 o 
  -2   2   3     4807.01     4808.28     46.96 o 
  -1   2   3     1431.69     1471.51     11.16 o 
   0   2   3      800.72      888.40      8.31 o 
   1   2   3     1599.20     1477.65     64.75 o 
   2   2   3     1248.91     1277.35     10.90 o 
   3   2   3       16.34       22.41      1.28 o 
   4   2   3      308.41      306.33      4.20 o 
   5   2   3      225.57      225.83     10.04 o 
   6   2   3        6.49       11.41      5.18 o 
   7   2   3        0.50        3.53      5.25 o 
   8   2   3        0.40       -7.72      8.16 o 
   9   2   3        2.61        0.78      4.80 o 
 -10   3   3        3.12       10.43      2.50 o 
  -9   3   3       25.60       28.30      4.92 o 
  -8   3   3      911.69      861.95     10.46 o 
  -7   3   3       41.91       45.97      2.55 o 
  -6   3   3     1709.90     1703.21     12.91 o 
  -5   3   3      955.69      918.48      8.15 o 
  -4   3   3       12.73       12.93      1.02 o 
  -3   3   3      351.91      337.81      3.27 o 
  -2   3   3     3494.01     3490.53     28.28 o 
  -1   3   3      143.71      135.39      2.44 o 
   0   3   3     2275.56     2406.18     16.68 o 
   1   3   3      151.27      115.86      4.14 o 
   2   3   3      255.04      278.11      4.66 o 
   3   3   3       36.39       43.42      1.62 o 
   4   3   3      473.06      447.17      5.69 o 
   5   3   3      406.57      390.71     10.33 o 
   6   3   3       87.30       95.15      8.54 o 
   7   3   3       97.15       95.70     23.94 o 
   8   3   3        4.44        7.22      5.25 o 
   9   3   3       28.08       35.25      5.11 o 
 -10   4   3       82.47       94.97      5.96 o 
  -9   4   3       36.36       38.39      3.25 o 
  -8   4   3       11.64       10.71      3.72 o 
  -7   4   3        0.69        0.75      1.39 o 
  -6   4   3      679.32      675.32      6.75 o 
  -5   4   3       32.16       30.07      1.50 o 
  -4   4   3        6.77        5.79      0.91 o 
  -3   4   3     1271.96     1196.19     16.43 o 
  -2   4   3      332.07      348.32      5.87 o 
  -1   4   3      115.77      124.85      2.40 o 
   0   4   3     7364.47     7783.05     56.38 o 
   1   4   3      546.94      612.10      5.91 o 
   2   4   3       36.09       26.12      1.89 o 
   3   4   3     1378.05     1438.85     11.21 o 
   4   4   3      387.12      377.74      5.26 o 
   5   4   3        0.17        0.33      3.31 o 
   6   4   3        3.59        1.94     11.19 o 
   7   4   3      460.30      425.43     12.23 o 
   8   4   3      124.84      115.58      7.22 o 
   9   4   3       85.10       67.18      6.56 o 
 -10   5   3       17.35       16.12      3.17 o 
  -9   5   3       13.61       12.99      3.13 o 
  -8   5   3       66.04       68.15      3.45 o 
  -7   5   3       37.29       41.66      2.73 o 
  -6   5   3       38.12       36.42      1.79 o 
  -5   5   3       67.02       72.96      2.13 o 
  -4   5   3      227.27      254.48      3.61 o 
  -3   5   3       19.38       19.62      1.06 o 
  -2   5   3      373.78      401.39      4.16 o 
  -1   5   3     1727.77     1744.96     14.57 o 
   0   5   3      222.39      240.57      3.32 o 
   1   5   3     1589.10     1712.76     13.93 o 
   2   5   3      851.20      867.71      9.35 o 
   3   5   3      871.66      977.57     10.52 o 
   4   5   3        0.55        1.65      1.20 o 
   5   5   3      834.61      848.15     12.44 o 
   6   5   3      298.19      280.30      9.49 o 
   7   5   3      112.01      114.97     13.61 o 
   8   5   3      205.27      192.02      9.10 o 
   9   5   3        2.89       -1.63      2.94 o 
 -10   6   3        6.63       17.83      5.06 o 
  -9   6   3       23.43       24.23      3.04 o 
  -8   6   3        3.62        6.97      1.81 o 
  -7   6   3      118.21      128.06      3.10 o 
  -6   6   3       44.24       35.92      1.88 o 
  -5   6   3       61.14       60.09      2.13 o 
  -4   6   3     1090.11     1057.44      8.10 o 
  -3   6   3      335.17      364.01      3.81 o 
  -2   6   3      451.01      542.57      5.23 o 
  -1   6   3      105.36      106.21      4.25 o 
   0   6   3      182.84       87.41      2.21 o 
   1   6   3      100.49      116.93      2.68 o 
   2   6   3      631.33      750.79      8.73 o 
   3   6   3        2.89        5.30      1.37 o 
   4   6   3      203.49      196.85      7.38 o 
   5   6   3      123.10      141.12      5.92 o 
   6   6   3       35.48       27.06      4.48 o 
   7   6   3        3.18        5.32      2.73 o 
   8   6   3        2.90        0.81      3.16 o 
   9   6   3       24.11       28.75      5.07 o 
 -10   7   3        0.61       25.84     11.80 o 
  -9   7   3       87.34       90.39      5.17 o 
  -8   7   3        9.29       15.88      2.62 o 
  -7   7   3       16.26       18.25      1.63 o 
  -6   7   3       98.20       99.97      2.83 o 
  -5   7   3      132.37      140.67      2.59 o 
  -4   7   3      107.46      127.75      2.48 o 
  -3   7   3       15.12       18.12      1.50 o 
  -2   7   3      309.76      467.27      5.54 o 
  -1   7   3        0.64        1.08      1.33 o 
   0   7   3      336.73      438.44      5.09 o 
   1   7   3      395.22      391.15      5.13 o 
   2   7   3      133.70       98.09      3.15 o 
   3   7   3      350.54      347.71      5.92 o 
   4   7   3       42.25       66.36      3.81 o 
   5   7   3       90.59       88.89     11.87 o 
   6   7   3      165.28      168.45      8.05 o 
   7   7   3       70.80       67.59      5.58 o 
   8   7   3        7.02        5.79      4.91 o 
   9   7   3       10.63       11.93      3.35 o 
 -10   8   3       48.38       41.93      6.01 o 
  -9   8   3        0.05        3.04      2.65 o 
  -8   8   3       38.23       38.36      3.30 o 
  -7   8   3      389.86      355.96      9.65 o 
  -6   8   3      226.31      230.39      3.89 o 
  -5   8   3      595.04      583.88      6.49 o 
  -4   8   3     1854.13     2002.84     14.39 o 
  -3   8   3       99.22      106.13      3.08 o 
  -2   8   3     1006.64     1127.99      9.51 o 
  -1   8   3      923.15      919.60     10.27 o 
   0   8   3      718.05      869.74      8.27 o 
   1   8   3       52.57       43.70      2.56 o 
   2   8   3       44.00       26.78      2.19 o 
   3   8   3      885.43      907.82     12.66 o 
   4   8   3       73.13       80.35      4.34 o 
   5   8   3       78.72       71.90      5.12 o 
   6   8   3       33.08       28.62     11.03 o 
   7   8   3      179.22      176.41     13.71 o 
   8   8   3        7.70        6.99      5.94 o 
  -9   9   3       48.11       51.39      4.20 o 
  -8   9   3        1.74        4.55      1.92 o 
  -7   9   3       15.43       17.20      1.99 o 
  -6   9   3      112.35      119.81      4.10 o 
  -5   9   3      112.98      121.57      3.30 o 
  -4   9   3      420.15      444.31      5.86 o 
  -3   9   3      317.16      326.28      5.02 o 
  -2   9   3       53.28       75.61      2.42 o 
  -1   9   3      679.07      638.70      7.68 o 
   0   9   3       44.19       65.00      2.29 o 
   1   9   3       14.54        7.68      1.83 o 
   2   9   3        9.06       10.13      3.02 o 
   3   9   3       33.64       32.14      3.23 o 
   4   9   3      330.29      313.74      7.50 o 
   5   9   3      387.01      387.91     10.24 o 
   6   9   3        8.37       20.44      8.87 o 
   7   9   3       33.04       28.88     13.61 o 
   8   9   3       45.25       46.79      6.32 o 
  -9  10   3        3.72        5.43      2.73 o 
  -8  10   3       49.17       45.72      4.22 o 
  -7  10   3        1.20        3.82      1.56 o 
  -6  10   3      360.83      372.63      6.40 o 
  -5  10   3        1.44        4.36      1.72 o 
  -4  10   3       14.94        9.14      1.58 o 
  -3  10   3        6.13        4.31      1.42 o 
  -2  10   3     1283.57     1305.11     11.81 o 
  -1  10   3       98.24       60.54      2.83 o 
   0  10   3       53.33       74.34      2.56 o 
   1  10   3       14.20       16.55      2.54 o 
   2  10   3      145.46      162.22      5.41 o 
   3  10   3       52.31       57.32      4.29 o 
   4  10   3        0.04       -0.16      2.34 o 
   5  10   3       10.75        9.12      3.18 o 
   6  10   3       58.15       55.72      8.92 o 
   7  10   3       90.72       97.64     11.77 o 
   8  10   3       55.98       48.92      7.41 o 
  -9  11   3        8.35        3.15      2.75 o 
  -8  11   3      156.41      175.13      9.81 o 
  -7  11   3       16.82       15.61      2.89 o 
  -6  11   3        2.45        2.23      1.65 o 
  -5  11   3       28.07       29.92      2.59 o 
  -4  11   3      175.71      188.21      4.76 o 
  -3  11   3      223.81      225.50      4.52 o 
  -2  11   3      761.65      688.91      7.88 o 
  -1  11   3       38.14       45.41      3.15 o 
   0  11   3     1116.66      993.91      9.92 o 
   1  11   3      309.50      257.03      6.54 o 
   2  11   3      227.26      210.28      7.34 o 
   3  11   3      500.95      528.28     10.17 o 
   4  11   3       51.33       62.48      6.61 o 
   5  11   3      407.46      410.99     11.13 o 
   6  11   3       39.17       31.84      5.27 o 
   7  11   3       48.78       41.84      6.36 o 
   8  11   3       66.94       68.70      7.81 o 
  -9  12   3       76.70       80.42      5.34 o 
  -8  12   3        2.66        5.44      3.47 o 
  -7  12   3       26.34       29.98      3.57 o 
  -6  12   3       60.66       57.49      4.20 o 
  -5  12   3       67.35       60.27      3.28 o 
  -4  12   3        4.36        5.95      2.18 o 
  -3  12   3       20.07       22.90      2.25 o 
  -2  12   3      259.59      255.89      4.82 o 
  -1  12   3        6.90        5.82      1.63 o 
   0  12   3      243.36      235.56      5.51 o 
   1  12   3      229.77      195.79      6.13 o 
   2  12   3      437.26      432.41      9.16 o 
   3  12   3      421.55      399.80      9.05 o 
   4  12   3        3.41        1.79      2.64 o 
   5  12   3       21.30       17.24      3.97 o 
   6  12   3       21.61       23.32      7.48 o 
   7  12   3        1.35        3.18      3.75 o 
   8  12   3        0.00       -1.60      3.05 o 
  -9  13   3        0.10       -0.56      3.56 o 
  -8  13   3       68.64       68.94      6.64 o 
  -7  13   3       29.29       31.39      3.76 o 
  -6  13   3      159.20      159.57      6.06 o 
  -5  13   3      119.25      114.31      4.33 o 
  -4  13   3      113.17      113.02      4.34 o 
  -3  13   3     1149.96     1096.70     12.78 o 
  -2  13   3       31.62       50.98      3.05 o 
  -1  13   3      554.27      451.14     16.53 o 
   0  13   3       12.88        1.85      3.57 o 
   1  13   3       78.11       65.69      6.77 o 
   2  13   3      695.56      641.12     11.53 o 
   3  13   3        3.91        6.31      2.76 o 
   4  13   3      282.04      269.86      7.95 o 
   5  13   3      191.91      181.92      8.33 o 
   6  13   3       50.15       48.31      6.63 o 
   7  13   3        1.52       10.39      7.03 o 
   8  13   3       19.73       50.70     12.63 o 
  -9  14   3        6.56       10.91      3.55 o 
  -8  14   3        1.50        8.94      4.14 o 
  -7  14   3       90.29       93.73      5.73 o 
  -6  14   3      345.24      357.44      8.75 o 
  -5  14   3      181.71      186.54      6.31 o 
  -4  14   3     1189.89     1149.75     17.30 o 
  -3  14   3      190.68      198.13      5.20 o 
  -2  14   3       61.66       73.47      5.30 o 
  -1  14   3     1085.42     1128.36     18.62 o 
   0  14   3      143.28      148.97      7.60 o 
   1  14   3        8.55        8.24      2.74 o 
   2  14   3       90.04       79.35      5.16 o 
   3  14   3       11.24       18.18      4.00 o 
   4  14   3      765.30      739.87     13.54 o 
   5  14   3        5.28        6.07      3.70 o 
   6  14   3       92.33       92.72      8.80 o 
   7  14   3      133.90      129.02     12.51 o 
  -8  15   3       41.62       42.50      4.29 o 
  -7  15   3       49.63       49.12      4.66 o 
  -6  15   3       23.20       16.22      3.21 o 
  -5  15   3        1.13        1.27      2.31 o 
  -4  15   3      602.89      597.21     11.63 o 
  -3  15   3       89.89       59.09      4.36 o 
  -2  15   3      638.47      547.32     17.38 o 
  -1  15   3      663.94      611.28     18.27 o 
   0  15   3       41.51       42.52      5.06 o 
   1  15   3      478.99      467.86     11.98 o 
   2  15   3      261.02      229.84      7.42 o 
   3  15   3        4.23       -2.09      3.32 o 
   4  15   3      289.25      255.86      8.33 o 
   5  15   3      106.76      120.56      8.27 o 
   6  15   3      247.22      213.39     17.09 o 
   7  15   3      192.36      202.02     11.58 o 
  -8  16   3       15.52       16.45      3.29 o 
  -7  16   3       56.80       57.98      4.97 o 
  -6  16   3       55.81       53.96      4.72 o 
  -5  16   3      414.79      364.88      8.93 o 
  -4  16   3        2.21        0.87      2.24 o 
  -3  16   3      148.83      157.72      9.38 o 
  -2  16   3      585.82      601.34     18.96 o 
  -1  16   3        6.68       -2.16      4.98 o 
   0  16   3       43.90       34.13      6.96 o 
   1  16   3      749.50      686.16     15.19 o 
   2  16   3       19.70       11.56      4.58 o 
   3  16   3      214.78      204.62      7.57 o 
   4  16   3        8.69        6.57      3.46 o 
   5  16   3       81.86       71.91      6.97 o 
   6  16   3        0.19        2.79      4.48 o 
   7  16   3       26.78       30.76      6.40 o 
  -8  17   3       14.72       12.12      4.74 o 
  -7  17   3       40.73       27.09      4.20 o 
  -6  17   3       19.42       17.81      5.29 o 
  -5  17   3        4.91        9.53      2.91 o 
  -4  17   3       11.50       15.81      3.06 o 
  -3  17   3      254.88      234.41     17.86 o 
  -2  17   3      186.95      178.71     11.54 o 
  -1  17   3      824.55      746.60     21.45 o 
   0  17   3      897.25      805.65     22.22 o 
   1  17   3      464.46      425.05     12.33 o 
   2  17   3      343.98      290.06     10.74 o 
   3  17   3       46.03       47.32      6.26 o 
   4  17   3      133.30      128.44      7.20 o 
   5  17   3      142.32      158.81      9.13 o 
   6  17   3       26.28       27.74      6.26 o 
   7  17   3       17.96       22.78      6.86 o 
  -7  18   3       37.19       42.85      4.61 o 
  -6  18   3       21.67       23.51      4.33 o 
  -5  18   3        5.67        1.70      2.75 o 
  -4  18   3      365.70      332.23     16.01 o 
  -3  18   3        1.80       -5.31      5.14 o 
  -2  18   3      164.77      129.01     11.36 o 
  -1  18   3       23.99       27.86      7.09 o 
   0  18   3       62.15       96.89      9.90 o 
   1  18   3        2.05       -1.25      5.65 o 
   2  18   3        0.17       -4.27      5.96 o 
   3  18   3       74.60       75.90      8.59 o 
   4  18   3       23.05       31.28      7.83 o 
   5  18   3      133.11      133.39      9.32 o 
   6  18   3       11.90        9.69      5.12 o 
  -7  19   3       12.45       12.69      3.19 o 
  -6  19   3        1.96        7.10      5.52 o 
  -5  19   3        8.71        1.72      6.75 o 
  -4  19   3       15.43       26.24      7.84 o 
  -3  19   3        3.91        9.18      6.31 o 
  -2  19   3       42.77       57.31      8.75 o 
  -1  19   3        6.95        6.87      6.24 o 
   0  19   3       79.09       67.05     11.03 o 
   1  19   3       26.41        9.64      6.69 o 
   2  19   3       94.52       85.23     10.19 o 
   3  19   3       75.39       61.95      7.04 o 
   4  19   3        1.75        3.52      6.50 o 
   5  19   3        4.93       -0.57      7.22 o 
   6  19   3        0.00       12.44     10.92 o 
  -6  20   3        5.02       14.03     10.07 o 
  -5  20   3       13.48       10.20      7.66 o 
  -4  20   3        7.57        4.06      7.26 o 
  -3  20   3       34.67       29.72      8.01 o 
  -2  20   3        0.76       -2.31      5.89 o 
  -1  20   3        1.55        5.92      6.48 o 
   0  20   3       76.00       88.92     14.33 o 
   1  20   3       11.86       17.38      6.99 o 
   2  20   3      180.80      206.27     13.57 o 
   3  20   3       17.93       15.98      7.37 o 
   4  20   3       22.97       19.12      7.40 o 
   5  20   3        4.32        3.16      6.86 o 
  -6  21   3       48.88       74.57     10.98 o 
  -5  21   3        6.22       10.39     11.74 o 
  -4  21   3       18.40       34.87      9.45 o 
  -3  21   3       20.36       23.92      8.52 o 
  -2  21   3       18.14       18.56      7.89 o 
  -1  21   3        3.00        5.20      6.78 o 
   0  21   3       29.32       26.35     10.92 o 
   1  21   3       60.48       62.26     10.28 o 
   2  21   3       21.65       23.85      8.34 o 
   3  21   3        0.16       -6.71      6.72 o 
   4  21   3        6.87        9.49      7.11 o 
   5  21   3       14.03        2.66      6.62 o 
  -5  22   3        0.91       -6.64      6.17 o 
  -4  22   3       26.34       20.24      8.45 o 
  -3  22   3        0.79        0.36     13.54 o 
  -2  22   3      215.42      243.66     15.15 o 
  -1  22   3        0.45        4.50      8.99 o 
   0  22   3      159.13      182.67     20.71 o 
   1  22   3       53.03       91.48     11.59 o 
   2  22   3        2.79        0.88      7.40 o 
   3  22   3       11.23       11.30      8.01 o 
   4  22   3       30.11       29.93     13.00 o 
  -5  23   3        5.09       -5.36      5.23 o 
  -4  23   3      110.41      110.29     13.18 o 
  -3  23   3       34.83       33.97      9.56 o 
  -2  23   3      130.68      147.22     14.26 o 
  -1  23   3       88.71      109.76     12.81 o 
   0  23   3        3.63       -1.40      7.89 o 
   1  23   3       22.94       19.74      8.75 o 
   2  23   3      128.07      155.46     14.04 o 
   3  23   3       10.42        3.24      7.70 o 
   4  23   3       22.70       31.30     13.60 o 
  -4  24   3       96.02      121.33     13.61 o 
  -3  24   3       71.60      104.50     12.72 o 
  -2  24   3      111.39      104.17     12.88 o 
  -1  24   3       69.94       97.56     11.96 o 
   0  24   3       17.18       14.15      8.23 o 
   1  24   3        2.40       -3.68      7.70 o 
   2  24   3       10.58        5.95      7.32 o 
   3  24   3       15.55       13.64     11.29 o 
  -3  25   3       29.06       45.97      9.39 o 
  -2  25   3      102.52      128.65     13.73 o 
  -1  25   3       78.03       95.50     12.48 o 
   0  25   3      251.19      285.98     16.95 o 
   1  25   3       42.41       59.83     10.58 o 
   2  25   3       15.42       11.09      7.73 o 
 -10   0   4      310.68      307.59      6.73 o 
  -9   0   4       12.75        8.10      2.01 o 
  -8   0   4       92.71       78.93      4.44 o 
  -7   0   4       11.43       17.55      1.73 o 
  -6   0   4      147.15      139.20      4.02 o 
  -5   0   4      524.58      512.94      6.58 o 
  -4   0   4      372.17      411.38      5.52 o 
  -3   0   4       81.96       95.79      3.20 o 
  -2   0   4        0.10       -1.48      1.09 o 
  -1   0   4        0.85        7.83      3.70 o 
   0   0   4      659.78      748.66     12.90 o 
   1   0   4     3311.03     3635.49     65.93 o 
   2   0   4       27.06       32.33      2.17 o 
   3   0   4      128.23      146.34      3.56 o 
   4   0   4      112.60      148.80      6.20 o 
   5   0   4        4.11        2.28      5.71 o 
   6   0   4       46.15       53.58     10.04 o 
   7   0   4       29.70       19.91      9.02 o 
   8   0   4       50.79       56.71     12.87 o 
   9   0   4        3.68        7.17      9.81 o 
 -10   1   4       15.35       16.33      2.42 o 
  -9   1   4        0.09        0.04      1.64 o 
  -8   1   4       18.46       23.09      1.89 o 
  -7   1   4        0.26       -0.28      1.01 o 
  -6   1   4        0.80        1.40      1.43 o 
  -5   1   4        3.53        3.16      0.90 o 
  -4   1   4        1.70        0.92      0.63 o 
  -3   1   4      182.43      166.51      3.47 o 
  -2   1   4     3426.14     3286.43     23.37 o 
  -1   1   4        1.81        4.35      1.05 o 
   0   1   4      680.00      735.52      7.31 o 
   1   1   4      553.96      595.86     15.96 o 
   2   1   4      239.81      242.04      3.77 o 
   3   1   4      317.92      305.07      3.34 o 
   4   1   4      124.76      111.24      3.63 o 
   5   1   4        1.00       -0.93      4.31 o 
   6   1   4        3.01        3.48      5.12 o 
   7   1   4        4.89       13.99      6.88 o 
   8   1   4       29.40       27.68     12.32 o 
   9   1   4       20.25       21.28      4.19 o 
 -10   2   4      127.25      122.33      5.64 o 
  -9   2   4       14.84       11.23      1.93 o 
  -8   2   4        6.56        5.70      2.47 o 
  -7   2   4       13.54       12.42      1.43 o 
  -6   2   4       71.32       70.49      3.27 o 
  -5   2   4        1.09        1.28      0.86 o 
  -4   2   4        0.09        1.10      0.51 o 
  -3   2   4      163.80      144.81      2.29 o 
  -2   2   4        1.57        1.32      0.78 o 
  -1   2   4        2.33        6.44      1.01 o 
   0   2   4     3421.69     3522.72     28.98 o 
   1   2   4     1098.64     1110.30     18.61 o 
   2   2   4        0.69        0.41      0.89 o 
   3   2   4        0.56        0.80      0.77 o 
   4   2   4       24.86       19.55      2.15 o 
   5   2   4        0.73        0.03      4.17 o 
   6   2   4      177.83      162.22     10.69 o 
   7   2   4        0.11        6.29      5.91 o 
   8   2   4      100.89      108.79     16.18 o 
   9   2   4       21.66       18.43      4.09 o 
 -10   3   4      301.62      266.46      6.90 o 
  -9   3   4       24.81       30.08      4.60 o 
  -8   3   4       52.84       51.12      2.36 o 
  -7   3   4        1.22        2.69      1.09 o 
  -6   3   4       23.36       19.76      1.57 o 
  -5   3   4      110.66      113.62      2.66 o 
  -4   3   4      450.78      437.64      3.85 o 
  -3   3   4       15.36       19.65      1.02 o 
  -2   3   4      709.47      722.31      6.15 o 
  -1   3   4     1334.61     1174.76      9.63 o 
   0   3   4      141.63      127.64      2.83 o 
   1   3   4        1.48        0.46      0.86 o 
   2   3   4        2.22        5.42      1.21 o 
   3   3   4      684.28      693.47      7.00 o 
   4   3   4      386.10      370.37      7.01 o 
   5   3   4      200.64      191.86     10.18 o 
   6   3   4      271.33      246.06     11.72 o 
   7   3   4       75.14       68.91      8.53 o 
   8   3   4       24.28       26.81      4.61 o 
   9   3   4       56.10       52.88      7.94 o 
 -10   4   4      197.36      191.67      6.47 o 
  -9   4   4      186.41      178.39      5.13 o 
  -8   4   4      140.04      132.75      3.32 o 
  -7   4   4      177.25      179.04      3.86 o 
  -6   4   4       99.59      105.52      2.68 o 
  -5   4   4        1.27        2.41      0.97 o 
  -4   4   4      871.97      899.52      7.29 o 
  -3   4   4     1170.58     1093.48      8.07 o 
  -2   4   4      778.92      765.29      6.50 o 
  -1   4   4     2784.63     2846.17     19.35 o 
   0   4   4       91.31       95.04      1.91 o 
   1   4   4        2.56       10.06      1.57 o 
   2   4   4      471.46      454.61      7.42 o 
   3   4   4       95.13      105.93      3.25 o 
   4   4   4      783.78      783.59     11.62 o 
   5   4   4       50.33       52.11      6.44 o 
   6   4   4      147.60      146.42     10.33 o 
   7   4   4       97.21      102.48      6.67 o 
   8   4   4        1.37        3.46      3.03 o 
   9   4   4        1.15        4.18      4.33 o 
 -10   5   4       60.75       67.60      4.75 o 
  -9   5   4        1.12        2.67      3.68 o 
  -8   5   4       71.22       79.52      4.23 o 
  -7   5   4      226.82      231.79      4.19 o 
  -6   5   4       24.39       29.87      1.77 o 
  -5   5   4      714.64      699.52      5.97 o 
  -4   5   4      960.76     1064.47     14.51 o 
  -3   5   4      258.44      266.83      3.54 o 
  -2   5   4      433.45      549.87      5.34 o 
  -1   5   4     2997.66     3163.88     22.84 o 
   0   5   4      259.35      258.16      3.54 o 
   1   5   4      666.03      753.21      7.34 o 
   2   5   4        5.90        3.32      1.19 o 
   3   5   4      870.20      851.08     10.81 o 
   4   5   4      350.26      343.89      9.22 o 
   5   5   4      343.63      351.29     12.24 o 
   6   5   4       55.75       55.16      8.90 o 
   7   5   4        8.01       12.43      5.03 o 
   8   5   4        0.28        5.59      3.57 o 
 -10   6   4        1.09        8.97      2.46 o 
  -9   6   4       25.04       28.44      3.18 o 
  -8   6   4        0.30       -0.06      1.71 o 
  -7   6   4       61.27       62.74      2.42 o 
  -6   6   4      703.07      713.96      6.06 o 
  -5   6   4       16.30       18.67      1.28 o 
  -4   6   4      107.41      135.42      2.76 o 
  -3   6   4       64.59       65.13      2.16 o 
  -2   6   4      469.07      549.14      7.30 o 
  -1   6   4      161.10      180.96      3.26 o 
   0   6   4     1335.86     1214.63     10.94 o 
   1   6   4     4579.81     4991.38     36.99 o 
   2   6   4      415.65      438.92      6.36 o 
   3   6   4      198.73      238.68      4.45 o 
   5   6   4       33.29       28.35      4.14 o 
   6   6   4        5.57        9.02      2.98 o 
   7   6   4        1.56        1.00      2.43 o 
   8   6   4       15.99       24.98      4.48 o 
 -10   7   4        1.77       -1.18      5.00 o 
  -9   7   4       42.80       52.69      6.07 o 
  -8   7   4      447.46      416.67      6.59 o 
  -7   7   4       71.34       66.73      2.56 o 
  -6   7   4      619.34      624.17      7.66 o 
  -5   7   4      155.26      142.83      3.34 o 
  -4   7   4      118.13      121.97      3.39 o 
  -3   7   4      696.17      651.85      7.25 o 
  -2   7   4      418.96      462.91      5.63 o 
  -1   7   4      927.22     1001.44     10.13 o 
   0   7   4     1155.18     1318.75     11.14 o 
   1   7   4       81.78      101.44      2.72 o 
   2   7   4        1.36       14.12      1.61 o 
   3   7   4     1982.33     1999.56     21.97 o 
   4   7   4      219.97      223.56      7.20 o 
   5   7   4       66.27        6.42      2.44 o 
   6   7   4       45.37       49.68      6.17 o 
   7   7   4       13.23       13.21      5.66 o 
   8   7   4        0.06       -1.19      2.60 o 
 -10   8   4       35.10       48.58      5.87 o 
  -9   8   4       10.06       12.08      3.69 o 
  -8   8   4      100.29      103.07      3.49 o 
  -7   8   4       17.83       18.90      2.22 o 
  -6   8   4       59.43       54.06      2.66 o 
  -5   8   4      186.80      185.98      3.75 o 
  -4   8   4        5.55       10.62      1.46 o 
  -3   8   4       21.76       16.62      1.61 o 
  -2   8   4      196.57      179.99      3.90 o 
  -1   8   4      585.34      669.53      7.88 o 
   0   8   4      813.05      937.71      8.86 o 
   1   8   4     1288.79     1339.57     12.47 o 
   2   8   4      214.93      259.75      4.65 o 
   3   8   4       25.65       27.48      3.09 o 
   4   8   4        5.01       10.64      2.92 o 
   5   8   4       30.26       24.75      6.55 o 
   6   8   4       11.94        3.03      2.01 o 
   7   8   4       33.31       32.85      5.33 o 
   8   8   4        1.12        4.49      5.93 o 
 -10   9   4       70.25       80.85      8.21 o 
  -9   9   4       38.54       47.04      4.09 o 
  -8   9   4       58.95       57.18      5.17 o 
  -7   9   4       11.74       10.53      1.89 o 
  -6   9   4       47.32       51.55      2.92 o 
  -5   9   4        3.78        4.58      1.36 o 
  -4   9   4        0.83        0.98      1.12 o 
  -3   9   4       87.05       71.73      2.71 o 
  -2   9   4      355.87      453.42      6.40 o 
  -1   9   4      217.24      219.91      4.45 o 
   0   9   4      165.41      169.13      3.52 o 
   1   9   4     1617.63     1730.28     15.57 o 
   2   9   4       47.65       52.04      2.74 o 
   3   9   4       63.77       69.67      4.35 o 
   4   9   4       12.22        8.75      3.02 o 
   5   9   4       33.70       31.84      4.90 o 
   6   9   4       44.85       43.80      5.66 o 
   7   9   4       20.83        3.46      4.34 o 
   8   9   4       67.95       50.07      6.50 o 
  -9  10   4       23.00       24.31      4.71 o 
  -8  10   4        2.38        2.02      1.98 o 
  -7  10   4        1.56        1.48      1.83 o 
  -6  10   4        3.54        2.09      1.49 o 
  -5  10   4        3.24        2.17      1.37 o 
  -4  10   4       75.92       56.83      2.68 o 
  -3  10   4       20.17       16.86      1.87 o 
  -2  10   4        9.60        8.69      1.68 o 
  -1  10   4      278.20      268.77      5.03 o 
   0  10   4      706.92      666.93      7.51 o 
   1  10   4        0.04       -0.11      1.31 o 
   2  10   4       35.30       36.71      3.44 o 
   3  10   4        5.95        7.75      3.93 o 
   4  10   4       73.65       68.14      5.29 o 
   5  10   4       51.79       52.41      5.22 o 
   6  10   4       11.76       17.05      4.65 o 
   7  10   4        4.25        4.74      3.70 o 
   8  10   4       25.84       41.46     11.96 o 
  -9  11   4        1.21        2.06      2.18 o 
  -8  11   4        4.52        9.89      3.51 o 
  -7  11   4        3.23        2.18      1.71 o 
  -6  11   4       28.88       28.37      2.57 o 
  -5  11   4      102.06       93.29      4.22 o 
  -4  11   4        5.38       11.63      2.36 o 
  -3  11   4       24.34       23.35      2.13 o 
  -2  11   4      209.95      202.02      6.43 o 
  -1  11   4      396.45      381.58      6.99 o 
   0  11   4       72.55       69.59      3.08 o 
   1  11   4      275.13      260.64      5.19 o 
   2  11   4      440.44      433.36      8.86 o 
   3  11   4      268.41      253.45      7.61 o 
   4  11   4       46.03       48.55      4.93 o 
   5  11   4        4.74        4.13      2.97 o 
   6  11   4      159.94      152.54      9.28 o 
   7  11   4       84.72      102.82      8.92 o 
   8  11   4       12.85       14.18      9.13 o 
  -9  12   4        5.78        8.45      5.70 o 
  -8  12   4       49.14       59.76      4.66 o 
  -7  12   4       29.98       31.81      2.86 o 
  -6  12   4        1.86        3.54      1.53 o 
  -5  12   4       44.76       46.25      3.81 o 
  -4  12   4      243.85      208.70      5.23 o 
  -3  12   4        8.22        7.74      1.90 o 
  -2  12   4      411.87      386.39      6.99 o 
  -1  12   4        0.58        2.24      1.91 o 
   0  12   4      107.44      108.72      3.80 o 
   1  12   4     1137.71     1133.64     13.36 o 
   2  12   4      481.24      449.12      9.28 o 
   3  12   4      293.08      287.30      9.71 o 
   4  12   4      296.41      286.63      9.32 o 
   5  12   4      119.41      138.86      7.33 o 
   6  12   4        0.82        4.52      3.71 o 
   7  12   4       44.42       52.08      6.99 o 
   8  12   4       42.54       43.90     12.55 o 
  -9  13   4        1.61        3.20      3.54 o 
  -8  13   4       62.89       58.92      4.77 o 
  -7  13   4        4.22        2.37      2.38 o 
  -6  13   4        4.84        8.51      1.94 o 
  -5  13   4        0.95        0.06      1.54 o 
  -4  13   4        0.12        1.65      1.55 o 
  -3  13   4      211.42      171.12      4.79 o 
  -2  13   4        0.03       -1.40      1.58 o 
  -1  13   4      386.87      336.68      8.28 o 
   0  13   4      336.11      314.69      8.27 o 
   1  13   4      498.87      521.82     10.16 o 
   2  13   4      122.22      123.91      5.54 o 
   3  13   4      241.22      246.51      7.50 o 
   4  13   4      270.18      241.88      8.93 o 
   5  13   4       96.81      100.85      7.26 o 
   6  13   4      281.94      281.57     12.30 o 
   7  13   4      133.56      136.78      9.52 o 
  -9  14   4        2.92        4.28      3.68 o 
  -8  14   4      106.94      100.82      5.88 o 
  -7  14   4      283.05      260.05     11.72 o 
  -6  14   4       49.52       42.04      4.05 o 
  -5  14   4      752.58      723.66     24.79 o 
  -4  14   4        0.00        1.60      1.69 o 
  -3  14   4      144.83      130.44      4.33 o 
  -2  14   4       89.90       77.53      4.73 o 
  -1  14   4       13.45        4.82      2.48 o 
   0  14   4      464.47      455.77     14.44 o 
   1  14   4       47.64       30.69      4.87 o 
   2  14   4      391.54      358.01      8.84 o 
   3  14   4        0.17        1.37      2.70 o 
   4  14   4       12.91       14.09      4.03 o 
   5  14   4      318.89      312.86     10.77 o 
   6  14   4       54.52       70.87      8.05 o 
   7  14   4      137.34      145.70      9.99 o 
  -8  15   4      123.15      138.73      6.97 o 
  -7  15   4       50.37       47.71      4.55 o 
  -6  15   4      223.81      218.68      7.24 o 
  -5  15   4      491.92      473.16      9.33 o 
  -4  15   4       18.54       17.45      2.56 o 
  -3  15   4      898.08      822.72     11.19 o 
  -2  15   4        0.07       -0.16      2.45 o 
  -1  15   4      294.45      257.64     12.49 o 
   0  15   4      148.74      171.16     11.04 o 
   1  15   4       55.52       51.63      5.71 o 
   2  15   4      320.25      342.31      9.91 o 
   3  15   4      222.05      214.29      7.48 o 
   4  15   4        0.98        4.16      3.37 o 
   5  15   4      194.94      187.54      9.10 o 
   6  15   4      137.92      147.57     10.18 o 
   7  15   4        5.84       10.03      4.73 o 
  -8  16   4       68.45       64.08      8.08 o 
  -7  16   4       95.26       90.78      6.25 o 
  -6  16   4      537.87      507.89     13.64 o 
  -5  16   4        5.67        3.13      4.18 o 
  -4  16   4      321.03      302.13      7.92 o 
  -3  16   4       15.31       35.24      6.90 o 
  -2  16   4      289.94      248.82     13.01 o 
  -1  16   4       83.12       61.40      7.67 o 
   0  16   4      956.81      855.49     16.88 o 
   1  16   4      166.90      162.38      8.39 o 
   2  16   4      693.36      674.38     17.32 o 
   3  16   4      619.66      623.00     12.59 o 
   4  16   4      100.51      101.96      8.65 o 
   5  16   4        2.17        7.50      5.63 o 
   6  16   4       11.09        5.37      4.53 o 
   7  16   4       44.53       53.42      8.80 o 
  -8  17   4      103.25       92.27      6.83 o 
  -7  17   4       46.07       34.68      4.42 o 
  -6  17   4        1.07        4.01      3.28 o 
  -5  17   4       84.36       91.13      5.98 o 
  -4  17   4      101.59      125.02     11.41 o 
  -3  17   4       96.00       67.24      8.90 o 
  -2  17   4        3.80        3.55      5.71 o 
  -1  17   4       97.77       96.20     13.52 o 
   0  17   4        4.31        5.56      7.25 o 
   1  17   4      113.59      104.26      7.67 o 
   2  17   4       48.32       45.27      6.13 o 
   3  17   4        1.87       -0.83      4.36 o 
   4  17   4       19.13       18.34      5.66 o 
   5  17   4       75.25       81.53      7.56 o 
   6  17   4       14.18       17.09      7.30 o 
  -7  18   4       17.88       13.12      4.46 o 
  -6  18   4       18.95       16.96      3.49 o 
  -5  18   4      179.61      127.38     19.82 o 
  -4  18   4       65.09       64.37      9.15 o 
  -3  18   4      248.76      219.43     13.21 o 
  -2  18   4      201.69      185.66     12.15 o 
  -1  18   4        9.49        3.03      2.51 o 
   0  18   4       54.38       47.87      8.39 o 
   1  18   4       21.74       11.25      6.57 o 
   2  18   4        0.13       -2.05      4.26 o 
   3  18   4        3.31        9.22      4.94 o 
   4  18   4       18.13       25.88      7.82 o 
   5  18   4       29.26       33.18      7.13 o 
   6  18   4        0.73        2.04      4.46 o 
  -7  19   4        4.39        7.18      3.23 o 
  -6  19   4       19.07       18.92      5.87 o 
  -5  19   4       11.25       12.96      7.74 o 
  -4  19   4        4.62       10.38      6.34 o 
  -3  19   4      182.26      154.31     13.05 o 
  -2  19   4       94.04      112.89     12.58 o 
  -1  19   4       38.30       16.46      7.44 o 
   0  19   4       89.57       89.39     15.33 o 
   1  19   4       52.47       56.25      8.45 o 
   2  19   4        0.17        1.18      4.61 o 
   3  19   4      197.82      212.71     10.48 o 
   4  19   4        1.51        5.22      6.90 o 
   5  19   4       32.56       30.01      8.70 o 
  -7  20   4        0.01        6.87      5.31 o 
  -6  20   4       47.65       69.18     10.53 o 
  -5  20   4       20.15       17.08      8.08 o 
  -4  20   4       39.59       55.50      9.51 o 
  -3  20   4       15.93       13.41      6.96 o 
  -2  20   4       84.95       93.96     11.02 o 
  -1  20   4       21.83       14.49      7.26 o 
   0  20   4        3.21        0.29      6.47 o 
   1  20   4        2.58        1.38      6.82 o 
   2  20   4        0.30       -1.65      6.42 o 
   3  20   4       71.88       74.78      9.83 o 
   4  20   4        6.50        8.49      6.92 o 
   5  20   4        0.26       -1.71      7.21 o 
  -6  21   4       42.85       54.70     20.28 o 
  -5  21   4        5.92        5.34     14.16 o 
  -4  21   4       58.08       59.43     10.51 o 
  -3  21   4       91.17      116.45     12.38 o 
  -2  21   4      120.07      101.36     11.85 o 
  -1  21   4       82.88       94.37     11.38 o 
   0  21   4      133.20      144.49     16.06 o 
   1  21   4      104.24      106.46     13.84 o 
   2  21   4       17.84       16.66      7.86 o 
   3  21   4        3.74       -9.50      9.59 o 
   4  21   4        3.60       -1.72      7.20 o 
   5  21   4       87.51       83.20     11.24 o 
  -5  22   4       96.70      116.64     13.13 o 
  -4  22   4       58.36       56.49     10.17 o 
  -3  22   4        5.78        0.30      6.69 o 
  -2  22   4       27.73       12.38     10.43 o 
  -1  22   4        1.62       12.23      8.08 o 
   0  22   4        0.87        1.80      7.44 o 
   1  22   4       17.38       10.77      8.97 o 
   2  22   4        2.75       -5.68      6.93 o 
   3  22   4        8.91      -11.60      9.88 o 
   4  22   4       75.29       67.64     16.07 o 
  -5  23   4       13.32       25.06      8.58 o 
  -4  23   4       76.07       75.23     11.14 o 
  -3  23   4       75.18      100.85     17.35 o 
  -2  23   4        2.57        1.06      6.58 o 
  -1  23   4       30.47       31.45      8.96 o 
   0  23   4       37.89       34.91      9.07 o 
   1  23   4        0.02       -5.35      7.36 o 
   2  23   4        0.94        3.07      7.54 o 
   3  23   4       23.26        4.18     10.33 o 
  -4  24   4       52.60       63.97     16.83 o 
  -3  24   4       50.69       69.06     11.72 o 
  -2  24   4      243.85      243.14     16.08 o 
  -1  24   4       16.48       31.51      9.59 o 
   0  24   4      104.81      140.30     13.87 o 
   1  24   4        0.86       -6.17     13.25 o 
   2  24   4       11.22        9.63      7.85 o 
  -3  25   4        7.61       10.46     11.89 o 
  -2  25   4       14.22       -8.08     10.38 o 
  -1  25   4        6.16       11.64      9.71 o 
   0  25   4       23.87       25.47      9.18 o 
   1  25   4        0.58       -9.36      7.16 o 
 -10   1   5        7.78        7.01      2.47 o 
  -9   1   5        3.51        9.02      1.89 o 
  -8   1   5        8.90        8.70      1.35 o 
  -7   1   5       26.69       29.79      2.27 o 
  -6   1   5       80.59       82.33      2.12 o 
  -5   1   5       21.31       24.56      1.36 o 
  -4   1   5       72.97       62.79      2.11 o 
  -3   1   5        2.38        2.18      0.70 o 
  -2   1   5       80.67       70.38      2.00 o 
  -1   1   5       26.70       26.58      1.72 o 
   0   1   5      477.18      522.61      5.14 o 
   1   1   5      367.47      396.52      9.44 o 
   2   1   5       45.33       65.82      2.61 o 
   3   1   5       92.06       95.97      2.81 o 
   4   1   5      125.93      120.05      8.19 o 
   5   1   5       38.29       32.03      5.98 o 
   6   1   5      211.36      233.55     12.22 o 
   7   1   5      103.35       95.45     10.01 o 
   8   1   5       47.79       51.54     10.39 o 
 -10   2   5        7.65        3.31      2.01 o 
  -9   2   5       22.77       29.68      1.96 o 
  -8   2   5        3.90        1.33      1.15 o 
  -7   2   5        2.31        1.25      1.90 o 
  -6   2   5       17.52       14.28      1.30 o 
  -5   2   5       13.60       16.69      1.45 o 
  -4   2   5      196.57      187.48      3.33 o 
  -3   2   5     1164.04     1086.41     10.82 o 
  -2   2   5       67.52       75.29      2.09 o 
  -1   2   5      804.99      888.86      7.42 o 
   0   2   5      815.51      708.13      7.44 o 
   1   2   5        4.23        8.47      1.87 o 
   2   2   5      634.76      721.63      9.33 o 
   3   2   5        0.03        5.02      1.94 o 
   4   2   5       59.53       80.56      7.04 o 
   5   2   5      245.05      259.19     11.37 o 
   6   2   5       37.20       35.66      6.78 o 
   7   2   5       72.05       81.23      9.30 o 
   8   2   5        6.17        4.31     10.09 o 
 -10   3   5       23.79       20.46      2.89 o 
  -9   3   5        5.50        3.50      2.26 o 
  -8   3   5       40.90       43.51      2.04 o 
  -7   3   5      104.51      103.30      3.17 o 
  -6   3   5       73.58       77.44      2.09 o 
  -5   3   5       23.77       24.19      1.32 o 
  -4   3   5      543.96      475.36      4.82 o 
  -3   3   5      183.65      179.91      3.35 o 
  -2   3   5      416.92      435.74      4.58 o 
  -1   3   5        0.54        2.38      0.80 o 
   0   3   5      932.60      994.78      9.16 o 
   1   3   5       52.49       58.98      2.00 o 
   2   3   5     1122.92     1244.64     14.12 o 
   3   3   5      338.96      375.46      6.96 o 
   4   3   5      792.76      788.20     17.99 o 
   5   3   5      197.58      187.65     11.07 o 
   6   3   5       33.52       44.48      6.97 o 
   7   3   5       33.31       29.23     11.05 o 
   8   3   5        6.31        7.93      5.08 o 
 -10   4   5       30.97       39.39      3.71 o 
  -9   4   5      113.72      112.69      3.82 o 
  -8   4   5      218.31      211.87      4.32 o 
  -7   4   5      111.58      126.35      3.32 o 
  -6   4   5      252.56      269.58      3.45 o 
  -5   4   5       45.45       37.81      1.61 o 
  -4   4   5      517.34      511.81      5.58 o 
  -3   4   5      132.66      142.97      3.36 o 
  -2   4   5      454.95      431.20      4.39 o 
  -1   4   5     1065.96     1221.16      9.50 o 
   0   4   5      685.72      807.81      7.99 o 
   1   4   5     2766.72     3067.69     89.69 o 
   2   4   5     2064.61     2094.35     19.06 o 
   3   4   5     1641.82     1718.20     22.42 o 
   4   4   5      154.15      150.27     10.11 o 
   5   4   5        0.89       -0.17      4.46 o 
   6   4   5       37.08       41.53     10.08 o 
   7   4   5        1.55        7.20      2.68 o 
   8   4   5       40.62       30.94      5.51 o 
 -10   5   5        2.67       10.47      3.59 o 
  -9   5   5        0.18        2.90      1.80 o 
  -8   5   5       11.33       10.34      1.45 o 
  -7   5   5        2.49        5.09      1.32 o 
  -6   5   5      170.22      160.89      3.17 o 
  -5   5   5      464.85      450.89      4.70 o 
  -4   5   5        5.03       11.97      1.13 o 
  -3   5   5     1538.22     1533.81     12.33 o 
  -2   5   5      333.46      364.09      6.15 o 
  -1   5   5       39.87       42.72      1.70 o 
   0   5   5     1216.23     1270.49      9.72 o 
   1   5   5      214.50      254.62      4.52 o 
   2   5   5      750.71      772.77      9.73 o 
   3   5   5       10.46       15.59      3.33 o 
   4   5   5      125.89      142.62      8.64 o 
   5   5   5       12.30       21.80      8.95 o 
   6   5   5       73.40       72.97      5.64 o 
   7   5   5        0.75        1.61      2.49 o 
   8   5   5        0.66       -0.93      3.09 o 
 -10   6   5      110.03      109.20      5.13 o 
  -9   6   5      100.24       87.52      3.43 o 
  -8   6   5       86.50       85.44      4.50 o 
  -7   6   5       29.48       34.94      2.11 o 
  -6   6   5      299.67      312.95      4.67 o 
  -5   6   5      106.62       88.36      2.78 o 
  -4   6   5      791.60      822.25      7.36 o 
  -3   6   5     1556.97     1622.67     13.05 o 
  -2   6   5      416.35      413.96      4.80 o 
  -1   6   5      410.02      486.56      5.22 o 
   0   6   5        1.27        0.64      0.88 o 
   1   6   5        0.16        1.30      0.99 o 
   2   6   5       48.40       55.20      2.69 o 
   3   6   5       59.45       70.11      5.60 o 
   4   6   5       13.02       13.21      5.15 o 
   5   6   5       14.68       20.84      3.97 o 
   6   6   5        0.19       -3.90      3.88 o 
   7   6   5        2.01        3.82      2.84 o 
   8   6   5        1.12       -2.78      2.33 o 
 -10   7   5       52.36       41.02      4.04 o 
  -9   7   5        0.02       -0.77      1.80 o 
  -8   7   5       83.38       87.67      3.22 o 
  -7   7   5       69.71       70.19      2.76 o 
  -6   7   5        2.07        6.05      1.32 o 
  -5   7   5      171.67      167.18      3.50 o 
  -4   7   5       41.82       72.28      2.54 o 
  -3   7   5      400.24      349.22      5.30 o 
  -2   7   5      385.18      480.88      5.64 o 
  -1   7   5     1032.80     1167.37      9.70 o 
   0   7   5      852.33      880.34      9.07 o 
   1   7   5       85.76       62.75      2.35 o 
   2   7   5      226.06      241.45      5.78 o 
   3   7   5      125.30      121.86      5.57 o 
   4   7   5       11.97        6.03      3.01 o 
   5   7   5        6.88        9.39      3.39 o 
   6   7   5        6.50        7.59      8.22 o 
   7   7   5        2.40        8.68      3.67 o 
   8   7   5        2.33       -0.76      1.98 o 
 -10   8   5      101.38      107.22      6.35 o 
  -9   8   5        1.47       10.23      2.36 o 
  -8   8   5        4.61        4.15      2.04 o 
  -7   8   5       83.39       83.65      3.23 o 
  -6   8   5       19.99       24.81      1.92 o 
  -5   8   5       10.73       10.65      1.63 o 
  -4   8   5        8.24        7.03      1.26 o 
  -3   8   5      436.21      407.75      6.84 o 
  -2   8   5        4.64       -0.45      1.07 o 
  -1   8   5      196.91      230.28      4.07 o 
   0   8   5      444.58      561.21      6.47 o 
   1   8   5     1076.46     1160.48     11.32 o 
   2   8   5      397.43      411.87      7.90 o 
   3   8   5        2.98        7.02      2.58 o 
   4   8   5        9.23        6.27      2.80 o 
   5   8   5       90.61       75.73     18.53 o 
   6   8   5       92.68       79.64     12.11 o 
   7   8   5        0.04       -1.76      3.00 o 
   8   8   5        2.46        6.02      3.24 o 
 -10   9   5       16.17       18.03      7.40 o 
  -9   9   5       14.97       17.44      3.27 o 
  -8   9   5       48.37       45.63      3.39 o 
  -7   9   5        0.53        0.89      1.38 o 
  -6   9   5       31.26       41.37      3.80 o 
  -5   9   5        0.07        0.66      1.15 o 
  -4   9   5       96.81       76.27      3.67 o 
  -3   9   5      577.69      596.71      8.16 o 
  -2   9   5      512.95      516.99      7.25 o 
  -1   9   5       29.20       39.72      2.18 o 
   0   9   5       44.46       61.00      2.49 o 
   1   9   5      316.75      342.24      5.46 o 
   2   9   5        4.12        7.35      2.39 o 
   3   9   5       67.54       77.44      5.05 o 
   4   9   5      243.24      246.97      8.05 o 
   5   9   5      181.56      197.22      9.28 o 
   6   9   5       44.76       39.47     21.15 o 
   7   9   5       69.22       59.42      6.83 o 
   8   9   5        2.77       -0.81      2.77 o 
  -9  10   5        9.97       18.32      3.75 o 
  -8  10   5       13.16       13.35      2.33 o 
  -7  10   5        2.03        1.02      2.26 o 
  -6  10   5        0.26       -2.45      1.72 o 
  -5  10   5       12.12       13.09      1.81 o 
  -4  10   5        8.85       10.44      1.81 o 
  -3  10   5      393.43      418.56      6.93 o 
  -2  10   5       24.73       18.76      2.32 o 
  -1  10   5      989.04     1026.53     11.38 o 
   0  10   5       28.83       38.23      2.58 o 
   1  10   5      171.64      180.29      4.22 o 
   2  10   5      261.66      246.01      6.79 o 
   3  10   5        0.70        3.71      2.61 o 
   4  10   5      470.71      468.10     11.46 o 
   5  10   5       31.00       34.05      5.30 o 
   6  10   5       57.42       48.14      6.32 o 
   7  10   5       72.66       73.29      9.24 o 
   8  10   5        0.72        5.18      3.02 o 
  -9  11   5        0.00       -0.13      2.07 o 
  -8  11   5       12.85       11.79      2.18 o 
  -7  11   5        9.48        9.49      2.86 o 
  -6  11   5      143.01      147.08      4.37 o 
  -5  11   5       31.22       33.63      2.71 o 
  -4  11   5        6.24        4.18      1.60 o 
  -3  11   5        3.73        6.40      1.91 o 
  -2  11   5      271.45      240.77      5.24 o 
  -1  11   5       30.39       33.17      2.93 o 
   0  11   5       20.74       16.15      2.08 o 
   1  11   5      174.22      164.08      5.83 o 
   2  11   5        3.92        6.24      2.81 o 
   3  11   5      159.42      146.35      6.76 o 
   4  11   5       43.13       37.15      4.67 o 
   5  11   5      203.62      185.68      9.65 o 
   6  11   5      207.68      209.51     10.56 o 
   7  11   5       33.02       24.61      5.91 o 
  -9  12   5       91.43       88.47      6.13 o 
  -8  12   5        0.18        5.18      1.89 o 
  -7  12   5       55.21       54.01      3.47 o 
  -6  12   5       37.23       43.02      3.18 o 
  -5  12   5      105.09       94.16      3.99 o 
  -4  12   5       10.96       11.01      1.99 o 
  -3  12   5     1298.93     1243.78     13.83 o 
  -2  12   5      290.84      288.60      5.89 o 
  -1  12   5       85.81       94.52      7.67 o 
   0  12   5       46.01       43.36      3.42 o 
   1  12   5        0.19       -1.05      2.37 o 
   2  12   5        0.78       -0.37      2.58 o 
   3  12   5      821.18      828.61     15.69 o 
   4  12   5      299.78      302.75      9.87 o 
   5  12   5      159.64      165.57      9.53 o 
   6  12   5      334.45      340.06     22.76 o 
   7  12   5       18.93       18.74      5.19 o 
  -9  13   5       29.51       31.61      4.16 o 
  -8  13   5        0.56        5.69      2.77 o 
  -7  13   5       17.99       16.29      2.39 o 
  -6  13   5       46.51       49.96      3.28 o 
  -5  13   5        5.84        2.43      1.79 o 
  -4  13   5      282.49      280.77      7.51 o 
  -3  13   5      336.11      298.85      7.05 o 
  -2  13   5       30.11       30.63      2.99 o 
  -1  13   5      845.67      758.86     12.84 o 
   0  13   5      527.47      518.64     10.49 o 
   1  13   5      322.84      328.58      8.14 o 
   2  13   5        5.68        7.47      2.79 o 
   3  13   5      657.23      628.93     13.73 o 
   4  13   5      509.86      510.31     12.92 o 
   5  13   5        0.10        1.03      5.17 o 
   6  13   5      187.94      180.60     27.81 o 
   7  13   5        9.72        3.25      3.86 o 
  -9  14   5       37.39       34.14      9.67 o 
  -8  14   5        5.29        7.32      4.27 o 
  -7  14   5        5.05        7.83      2.05 o 
  -6  14   5        0.82       -0.46      1.57 o 
  -5  14   5        1.24        2.88      1.94 o 
  -4  14   5      106.95      107.64      4.28 o 
  -3  14   5        1.61       -0.48      1.79 o 
  -2  14   5      170.90      165.78      9.96 o 
  -1  14   5      644.97      620.65     11.62 o 
   0  14   5       76.34       67.26      5.80 o 
   1  14   5      760.44      673.61     14.59 o 
   2  14   5      885.84      842.06     13.99 o 
   3  14   5        0.39       -0.86      2.47 o 
   4  14   5      623.93      608.84     14.55 o 
   5  14   5        0.06        1.01      3.65 o 
   6  14   5       48.11       43.95      6.86 o 
   7  14   5       89.25       76.70      9.56 o 
  -8  15   5       85.99       74.48      5.48 o 
  -7  15   5      107.39      104.95      7.21 o 
  -6  15   5        0.03       -1.87      1.72 o 
  -5  15   5       53.76       49.40      3.65 o 
  -4  15   5      240.95      240.01      6.11 o 
  -3  15   5      168.27      147.84      7.34 o 
  -2  15   5     1699.86     1485.58     29.64 o 
  -1  15   5       14.75       15.74      3.10 o 
   0  15   5      410.22      392.02     11.14 o 
   1  15   5      180.80      173.35      8.38 o 
   2  15   5       22.77       28.37      3.89 o 
   3  15   5        9.60        7.79      3.72 o 
   4  15   5       18.25       29.03      4.91 o 
   5  15   5        0.87        4.41      4.30 o 
   6  15   5       12.28       11.50      4.85 o 
   7  15   5       18.50        9.32      4.77 o 
  -8  16   5      122.81      130.45      6.63 o 
  -7  16   5      352.71      322.04      9.22 o 
  -6  16   5       14.81       12.68      3.21 o 
  -5  16   5      536.56      487.26      9.16 o 
  -4  16   5       54.23       40.90      3.80 o 
  -3  16   5      145.55      164.19      7.90 o 
  -2  16   5      190.41      207.80     10.29 o 
  -1  16   5      152.03      131.43      7.52 o 
   0  16   5      300.00      255.99      9.72 o 
   1  16   5       42.61       37.99      5.50 o 
   2  16   5        7.21       13.92      4.70 o 
   3  16   5      158.86      156.96      8.08 o 
   4  16   5        0.96        1.70      3.83 o 
   5  16   5        5.22        6.37      4.54 o 
   6  16   5        8.24       15.77      5.43 o 
  -8  17   5       88.16       79.24      5.95 o 
  -7  17   5        8.07        8.56      3.14 o 
  -6  17   5      282.36      268.58      9.04 o 
  -5  17   5        0.50        5.22      2.69 o 
  -4  17   5      214.27      188.78      8.75 o 
  -3  17   5      133.84      134.61      7.80 o 
  -2  17   5      231.69       86.16     13.25 o 
  -1  17   5      628.15      552.31     18.94 o 
   0  17   5      349.80      356.40     11.35 o 
   1  17   5        0.11       -1.42      4.02 o 
   2  17   5        0.05        1.99      4.26 o 
   3  17   5       19.12       23.94      6.95 o 
   4  17   5        0.60        3.73      3.83 o 
   5  17   5       45.56       40.23      6.99 o 
   6  17   5       76.60       97.32     10.07 o 
  -7  18   5       61.14       56.30      5.18 o 
  -6  18   5       30.21       38.53      4.69 o 
  -5  18   5       78.25       72.77     10.16 o 
  -4  18   5      154.34      167.86     12.47 o 
  -3  18   5      234.00      201.84     16.17 o 
  -2  18   5      141.07      137.82     11.94 o 
  -1  18   5        6.87        8.18      6.32 o 
   0  18   5       59.81       70.58      9.38 o 
   1  18   5       44.56       42.80      6.74 o 
   2  18   5        0.26       -1.49      5.07 o 
   3  18   5      154.18      162.91     12.03 o 
   4  18   5       56.94       50.93     13.97 o 
   5  18   5       52.35       50.52     13.84 o 
   6  18   5        5.17       14.01     11.08 o 
  -7  19   5       31.29       26.49      5.59 o 
  -6  19   5       10.04        1.85      9.85 o 
  -5  19   5        0.69       11.28      6.17 o 
  -4  19   5        0.07       11.02      6.36 o 
  -3  19   5       50.08       59.02     10.01 o 
  -2  19   5        6.64        2.82      7.67 o 
  -1  19   5      160.52      150.14     12.36 o 
   0  19   5       11.70       10.68      6.94 o 
   1  19   5      129.21      129.72     11.66 o 
   2  19   5       27.21       31.95      6.10 o 
   3  19   5      368.71      371.99     16.54 o 
   4  19   5        4.78        8.77      7.25 o 
   5  19   5       18.76       22.83     12.14 o 
  -7  20   5        2.11       -0.51      6.18 o 
  -6  20   5        0.07        3.17     10.54 o 
  -5  20   5        2.86        2.52      6.85 o 
  -4  20   5       62.67       76.64     10.59 o 
  -3  20   5       38.06       49.81      8.91 o 
  -2  20   5        8.59        5.07      7.58 o 
  -1  20   5       95.42      107.73     11.43 o 
   0  20   5        0.62        4.99      6.83 o 
   1  20   5      278.82      271.63     14.80 o 
   2  20   5       18.04       17.98      7.32 o 
   3  20   5       12.60       10.46     12.48 o 
   4  20   5        0.38        2.62      7.70 o 
   5  20   5      151.04      139.54     18.76 o 
  -6  21   5      119.65      122.70     20.45 o 
  -5  21   5       14.62       17.89      7.51 o 
  -4  21   5       55.68       59.10     19.41 o 
  -3  21   5       15.20       10.30      7.38 o 
  -2  21   5        4.00       -4.50      6.73 o 
  -1  21   5       33.50       36.89      8.77 o 
   0  21   5        6.06        3.09      7.27 o 
   1  21   5      360.11      367.74     19.46 o 
   2  21   5      216.12      236.73     14.79 o 
   3  21   5       67.34       59.28      9.39 o 
   4  21   5      176.98      197.73     14.45 o 
  -5  22   5       49.66       71.40     11.50 o 
  -4  22   5      159.75      174.67     15.44 o 
  -3  22   5       60.06       55.27     14.19 o 
  -2  22   5      222.88      228.37     15.08 o 
  -1  22   5       88.86       75.83     11.18 o 
   0  22   5        0.06       -4.15      7.22 o 
   1  22   5        0.30        7.79      7.46 o 
   2  22   5      103.18      120.21     18.85 o 
   3  22   5       51.32       42.00     14.03 o 
   4  22   5        4.68       -3.00      9.98 o 
  -5  23   5        1.29       12.26      6.70 o 
  -4  23   5       55.41       84.51     11.79 o 
  -3  23   5        1.34      -11.95      6.43 o 
  -2  23   5        3.57       -3.77      7.13 o 
  -1  23   5        0.83        7.59      7.08 o 
   0  23   5      158.08      175.72     15.11 o 
   1  23   5        1.25       -6.32      6.78 o 
   2  23   5       16.50       10.76     12.37 o 
   3  23   5       31.48       48.12     14.42 o 
  -4  24   5       28.91       41.42     10.07 o 
  -3  24   5       11.65       14.88      7.77 o 
  -2  24   5       15.83       26.72      9.87 o 
  -1  24   5       63.60       57.43     24.75 o 
   0  24   5        0.96       -2.56      8.44 o 
   1  24   5       64.61       79.49     11.36 o 
   2  24   5      123.64      142.39     20.30 o 
  -2  25   5       20.18       22.63      8.95 o 
  -1  25   5       46.75       38.04     14.45 o 
   0  25   5      311.89      326.96     17.97 o 
   1  25   5       53.18       68.23     17.36 o 
 -10   0   6        4.64        6.03      3.64 o 
  -9   0   6        4.73        6.05      2.72 o 
  -8   0   6       34.67       29.68      2.89 o 
  -7   0   6       10.93       11.55      2.01 o 
  -6   0   6      105.98      114.37      4.79 o 
  -5   0   6       45.75       53.38      3.67 o 
  -4   0   6        1.26        0.18      1.22 o 
  -3   0   6      316.97      271.78      5.11 o 
  -2   0   6      147.73      216.85      8.94 o 
  -1   0   6      850.16      859.06     12.32 o 
   0   0   6     2396.73     2478.27     24.16 o 
   1   0   6      964.21     1090.30     26.30 o 
   2   0   6      768.90      908.96     24.21 o 
   3   0   6       65.69       74.65      5.76 o 
   4   0   6     1233.28     1213.28     33.41 o 
   5   0   6      264.96      250.71     16.84 o 
   6   0   6       18.03       22.21      9.08 o 
   7   0   6      280.62      274.92     20.35 o 
   8   0   6        2.57       -4.75      8.21 o 
 -10   1   6        7.31       14.13      2.63 o 
  -9   1   6        6.29       10.72      1.90 o 
  -8   1   6        0.34        0.92      1.80 o 
  -7   1   6       15.04       18.11      1.75 o 
  -6   1   6        3.06        1.88      1.34 o 
  -5   1   6       35.85       32.46      2.12 o 
  -4   1   6      142.92      129.38      3.20 o 
  -3   1   6     1065.61     1072.39     10.05 o 
  -2   1   6        0.70        0.10      1.21 o 
  -1   1   6      369.85      434.54      5.06 o 
   0   1   6     1088.13     1341.33     13.34 o 
   1   1   6      934.93     1025.61     15.07 o 
   2   1   6     1819.79     1931.69     29.57 o 
   3   1   6      104.46      118.24      7.22 o 
   4   1   6       70.96       85.25      7.49 o 
   5   1   6        0.04        1.14      4.82 o 
   6   1   6       35.97       35.00     13.13 o 
   7   1   6        2.39       10.56      6.54 o 
   8   1   6        4.99        5.29     10.36 o 
 -10   2   6        2.58        5.46      1.58 o 
  -9   2   6       25.09       25.93      2.84 o 
  -8   2   6        0.37        2.15      1.43 o 
  -7   2   6       27.32       25.48      2.00 o 
  -6   2   6       36.53       40.39      2.02 o 
  -5   2   6        2.53        0.78      0.89 o 
  -4   2   6        1.58        1.25      1.00 o 
  -3   2   6        0.19       -1.05      0.82 o 
  -2   2   6      348.98      429.80      5.30 o 
  -1   2   6     1855.47     1912.37     14.95 o 
   0   2   6     7114.23     7739.69     52.28 o 
   1   2   6      421.02      508.07      7.40 o 
   2   2   6      818.73      869.35     12.49 o 
   3   2   6        3.34        4.57      4.04 o 
   4   2   6        1.40       -0.73      4.27 o 
   5   2   6       10.34        7.23      6.14 o 
   6   2   6      121.79      131.57     10.65 o 
   7   2   6        3.00        4.47      9.58 o 
   8   2   6       43.28       79.16     15.14 o 
 -10   3   6       10.82       10.16      2.66 o 
  -9   3   6       16.00       20.30      2.46 o 
  -8   3   6        4.89        5.08      1.83 o 
  -7   3   6       14.38       19.10      1.77 o 
  -6   3   6      138.87      129.45      3.05 o 
  -5   3   6        9.24        5.85      1.04 o 
  -4   3   6        0.40        1.73      1.13 o 
  -3   3   6       30.03       40.81      2.01 o 
  -2   3   6     5167.61     5387.41     33.38 o 
  -1   3   6     1648.00     1797.63     13.42 o 
   0   3   6     2135.26     2440.09     24.53 o 
   1   3   6      866.40      990.29     10.11 o 
   2   3   6      358.30      340.33      7.34 o 
   3   3   6        2.05        2.70      4.12 o 
   4   3   6       18.98       23.98      5.20 o 
   5   3   6       21.21       17.41      5.35 o 
   6   3   6       72.30       75.64      8.53 o 
   7   3   6       35.47       45.60     12.31 o 
   8   3   6        4.39        4.47      3.39 o 
 -10   4   6        0.52        1.67      2.25 o 
  -9   4   6       41.09       38.26      2.51 o 
  -8   4   6        5.94        6.68      1.43 o 
  -7   4   6       18.22       15.39      1.62 o 
  -6   4   6       14.06       10.27      1.40 o 
  -5   4   6        0.00        0.19      0.83 o 
  -4   4   6       68.53       86.12      2.60 o 
  -3   4   6       23.93       32.37      1.66 o 
  -2   4   6      764.86      880.94      7.43 o 
  -1   4   6        0.68        1.40      0.88 o 
   0   4   6      635.51      697.11      6.87 o 
   1   4   6        4.81        2.78      1.15 o 
   2   4   6        6.77        7.81      3.45 o 
   3   4   6      142.17      142.41     10.10 o 
   4   4   6        8.71        3.90      4.49 o 
   5   4   6       15.20       18.19      5.68 o 
   6   4   6        6.38        7.23      8.90 o 
   7   4   6        8.72        7.59      9.58 o 
   8   4   6        0.01       12.61     10.65 o 
 -10   5   6      199.88      192.38      6.39 o 
  -9   5   6        0.86        4.14      2.77 o 
  -8   5   6      154.68      150.74      5.39 o 
  -7   5   6       51.37       50.66      2.45 o 
  -6   5   6      245.83      215.74      3.99 o 
  -5   5   6        3.26        2.20      0.84 o 
  -4   5   6      216.35      177.88      4.35 o 
  -3   5   6      880.20      952.42      8.51 o 
  -2   5   6      595.04      614.74      5.76 o 
  -1   5   6      216.00      332.41      3.96 o 
   0   5   6      166.32      170.21      2.98 o 
   1   5   6      286.71      288.01      5.06 o 
   2   5   6      478.03      484.79     10.83 o 
   3   5   6        7.22        3.18      3.96 o 
   4   5   6        5.93       11.17      7.56 o 
   5   5   6       44.25       32.17      9.38 o 
   6   5   6        8.86        4.56      2.93 o 
   7   5   6       12.72       18.00      3.86 o 
   8   5   6        0.27       -6.96      9.50 o 
 -10   6   6       11.54        5.94      2.51 o 
  -9   6   6       29.74       24.26      3.41 o 
  -8   6   6      119.25      115.38      3.43 o 
  -7   6   6       26.95       21.65      1.92 o 
  -6   6   6        0.27       -1.41      1.03 o 
  -5   6   6      275.98      259.88      4.47 o 
  -4   6   6       81.15       76.27      3.21 o 
  -3   6   6      231.35      210.11      3.90 o 
  -2   6   6      718.24      676.12      6.23 o 
  -1   6   6     5085.97     5337.89     34.39 o 
   0   6   6     1037.28     1011.50      8.56 o 
   1   6   6        5.02       12.58      1.64 o 
   2   6   6      166.99      153.21      4.15 o 
   4   6   6        9.52        8.04      3.18 o 
   5   6   6       52.80       40.51     16.49 o 
   6   6   6      269.98      258.67     10.64 o 
   7   6   6        1.27       -2.22      2.96 o 
   8   6   6        2.45        1.63      2.26 o 
 -10   7   6        1.26        0.62      1.70 o 
  -9   7   6        0.34        0.36      2.51 o 
  -8   7   6      154.76      160.68      4.10 o 
  -7   7   6       53.46       54.23      2.64 o 
  -6   7   6       60.11       71.64      2.84 o 
  -5   7   6      235.91      228.95      4.20 o 
  -4   7   6       80.38       75.03      3.31 o 
  -3   7   6      941.82      981.01      9.56 o 
  -2   7   6     1524.92     1548.45     11.83 o 
  -1   7   6      128.77      139.53      2.79 o 
   0   7   6      420.33      404.63      5.29 o 
   1   7   6      223.04      205.16      4.78 o 
   2   7   6      961.46      908.06     13.69 o 
   3   7   6      112.07      116.03      5.62 o 
   4   7   6       17.30       12.58      6.62 o 
   5   7   6        8.90        9.42      3.48 o 
   6   7   6        0.71       -0.49      1.44 o 
   7   7   6       13.93       18.22     10.09 o 
   8   7   6      130.55      144.87      9.05 o 
 -10   8   6        5.34        7.84      2.34 o 
  -9   8   6       24.78       25.55      2.41 o 
  -8   8   6        2.06       -0.17      2.38 o 
  -7   8   6        1.17       -0.22      1.40 o 
  -6   8   6      424.25      430.36      6.72 o 
  -5   8   6      105.07       93.45      2.98 o 
  -4   8   6      333.24      357.23      5.65 o 
  -3   8   6      291.79      310.74      5.04 o 
  -2   8   6       56.28       72.41      2.38 o 
  -1   8   6      752.77      795.65      7.70 o 
   0   8   6     1426.21     1472.37     12.83 o 
   1   8   6        6.69        4.29      1.44 o 
   2   8   6      121.82      129.79      4.96 o 
   3   8   6      183.25      160.03      6.45 o 
   4   8   6       10.85       13.42      3.73 o 
   5   8   6        6.52        1.28      2.72 o 
   6   8   6      219.48      212.67     10.34 o 
   7   8   6       29.45       21.82     11.91 o 
   8   8   6        6.63        0.67      4.17 o 
 -10   9   6        0.20        2.37      5.40 o 
  -9   9   6        0.50        0.82      4.79 o 
  -8   9   6        4.11        4.95      1.64 o 
  -7   9   6      108.92      109.81      3.69 o 
  -6   9   6        2.19        1.10      1.21 o 
  -5   9   6      123.46      123.30      3.40 o 
  -4   9   6      148.55      168.21      4.17 o 
  -3   9   6       27.73       33.71      2.42 o 
  -2   9   6      212.42      222.67      4.44 o 
  -1   9   6        7.08        3.78      1.30 o 
   0   9   6        3.16        0.27      1.38 o 
   1   9   6      114.72      111.68      4.92 o 
   2   9   6      268.09      244.01      6.50 o 
   3   9   6        7.05        5.93      2.72 o 
   4   9   6      162.93      163.46      8.62 o 
   5   9   6      384.22      370.31     12.71 o 
   6   9   6       82.61       78.18     23.37 o 
   7   9   6      124.77       97.68      7.93 o 
 -10  10   6        0.41       -0.18      3.19 o 
  -9  10   6        2.73        2.74      2.46 o 
  -8  10   6       14.90       16.40      3.76 o 
  -7  10   6       11.36       11.32      2.00 o 
  -6  10   6        5.24        4.75      1.43 o 
  -5  10   6      429.26      400.69      6.24 o 
  -4  10   6       24.27       23.58      2.51 o 
  -3  10   6       17.96       21.50      2.42 o 
  -2  10   6        5.51        5.84      1.59 o 
  -1  10   6      229.05      247.24      4.67 o 
   0  10   6       49.95       48.27      2.86 o 
   1  10   6      962.59      927.24     13.35 o 
   2  10   6        1.66        0.48      2.23 o 
   3  10   6      261.02      253.39      8.32 o 
   4  10   6      293.67      266.43     10.65 o 
   5  10   6       26.23       27.20      7.30 o 
   6  10   6      268.86      242.09     12.84 o 
   7  10   6      104.42      117.30      8.79 o 
  -9  11   6        1.02        3.41      2.29 o 
  -8  11   6        0.38        0.13      2.23 o 
  -7  11   6       55.44       57.90      3.55 o 
  -6  11   6       32.56       41.42      3.28 o 
  -5  11   6        6.25        7.02      3.38 o 
  -4  11   6       94.52       84.80      3.76 o 
  -3  11   6      457.33      442.19      8.06 o 
  -2  11   6      255.80      250.40      5.08 o 
  -1  11   6      234.53      240.99      7.64 o 
   0  11   6      155.38      140.27      5.30 o 
   1  11   6      840.00      776.20     12.35 o 
   2  11   6      451.71      429.35      9.07 o 
   3  11   6       86.55       91.95      5.82 o 
   4  11   6      217.34      236.02     10.41 o 
   5  11   6        1.02       -0.33      6.23 o 
   6  11   6      111.66      105.47      8.35 o 
   7  11   6       21.24       21.17      5.41 o 
  -9  12   6        0.35        3.94      2.06 o 
  -8  12   6       16.58       17.40      2.53 o 
  -7  12   6        0.81        1.18      1.61 o 
  -6  12   6        4.98        4.58      1.73 o 
  -5  12   6       46.64       44.36      3.99 o 
  -4  12   6      365.30      354.07      6.97 o 
  -3  12   6        5.32        7.55      2.16 o 
  -2  12   6      112.56      106.07      3.57 o 
  -1  12   6      953.42      837.01     14.16 o 
   0  12   6     1649.11     1596.35     20.70 o 
   1  12   6      180.26      152.67      5.92 o 
   2  12   6     1611.60     1571.37     20.15 o 
   3  12   6        0.55        4.74      3.19 o 
   4  12   6      585.21      556.39     16.03 o 
   5  12   6      108.97      111.93      8.36 o 
   6  12   6      406.36      380.03     14.71 o 
   7  12   6       72.95       66.10      8.03 o 
  -9  13   6       48.03       46.11      5.19 o 
  -8  13   6       45.67       46.75      4.58 o 
  -7  13   6       44.35       43.34      4.12 o 
  -6  13   6        2.19        2.38      1.71 o 
  -5  13   6       34.82       41.73      3.23 o 
  -4  13   6      159.86      135.90      5.20 o 
  -3  13   6      492.76      493.28      8.80 o 
  -2  13   6      608.88      574.59     11.14 o 
  -1  13   6      431.93      387.23     11.70 o 
   0  13   6     1037.12      958.54     15.07 o 
   1  13   6        0.75        0.75      2.50 o 
   2  13   6      572.41      575.90     11.94 o 
   3  13   6      221.99      211.96      8.50 o 
   4  13   6      248.09      248.59     10.99 o 
   5  13   6      326.87      321.01     12.98 o 
   6  13   6       72.13       67.81      7.94 o 
   7  13   6       37.96       33.23      6.48 o 
  -9  14   6       30.02       40.16      5.99 o 
  -8  14   6       28.83       39.50      3.41 o 
  -7  14   6      369.88      345.15      7.81 o 
  -6  14   6      170.07      153.23      5.23 o 
  -5  14   6      578.11      530.06      9.19 o 
  -4  14   6       20.68       18.77      2.83 o 
  -3  14   6       26.33       21.26      3.08 o 
  -2  14   6        2.92        2.31      2.58 o 
  -1  14   6       90.39       79.89      5.28 o 
   0  14   6        2.87        7.14      4.06 o 
   1  14   6       30.17       40.22      5.31 o 
   2  14   6       59.42       65.64      4.97 o 
   3  14   6        6.88        7.80      3.56 o 
   4  14   6        1.32        4.18      3.97 o 
   5  14   6        9.44       11.03      4.33 o 
   6  14   6       72.51       74.90      8.62 o 
  -8  15   6        2.64        2.44      2.47 o 
  -7  15   6      106.50      112.03      5.01 o 
  -6  15   6        2.55        6.57      1.83 o 
  -5  15   6      194.36      191.94      6.47 o 
  -4  15   6        0.22        3.45      2.10 o 
  -3  15   6      793.39      633.54     15.04 o 
  -2  15   6       49.76       49.31      4.50 o 
  -1  15   6       60.51       64.70      4.98 o 
   0  15   6      213.84      201.03      8.72 o 
   1  15   6      359.98      345.87     11.05 o 
   2  15   6      148.13      148.16     10.63 o 
   3  15   6        0.22       -0.32      4.64 o 
   4  15   6        7.46        1.25      5.22 o 
   5  15   6       12.11       15.09      5.34 o 
   6  15   6       37.68       43.45      7.15 o 
  -8  16   6       62.42       64.12      5.35 o 
  -7  16   6        8.26       11.73      3.17 o 
  -6  16   6      312.20      317.91      8.78 o 
  -5  16   6      104.15       98.99      5.33 o 
  -4  16   6      383.17      381.82     11.94 o 
  -3  16   6        0.91        0.22      2.60 o 
  -2  16   6       54.08       54.41      5.73 o 
  -1  16   6       72.95       68.80      5.34 o 
   0  16   6        0.07       -2.64      5.12 o 
   1  16   6        9.94       10.26      4.53 o 
   2  16   6       33.81       47.75      7.62 o 
   3  16   6       48.36       50.06      8.38 o 
   4  16   6       68.30       76.74      8.06 o 
   5  16   6       15.51       15.13      5.37 o 
   6  16   6       20.47       31.16      6.58 o 
  -8  17   6        5.90        9.91      4.58 o 
  -7  17   6        0.37        0.66      2.48 o 
  -6  17   6      168.75      164.20      6.72 o 
  -5  17   6        1.78        1.91      2.58 o 
  -4  17   6      544.15      518.25     14.51 o 
  -3  17   6       35.04       37.86      5.21 o 
  -2  17   6       54.01       52.34      6.83 o 
  -1  17   6       27.90       32.60      6.63 o 
   0  17   6        6.47        8.18      4.57 o 
   1  17   6      222.01      210.17      9.74 o 
   2  17   6        4.48        0.19      5.70 o 
   3  17   6        5.92       -3.74      5.99 o 
   4  17   6       33.11       32.84     12.00 o 
   5  17   6        0.01        0.82      4.27 o 
   6  17   6        6.24        2.85      4.67 o 
  -7  18   6        8.85        4.35      3.10 o 
  -6  18   6        1.58        3.56      5.13 o 
  -5  18   6        2.63       -2.75      5.86 o 
  -4  18   6      172.82      191.21      9.28 o 
  -3  18   6       50.84       57.73      6.56 o 
  -2  18   6      105.13      112.44     11.23 o 
  -1  18   6      370.07      367.84     15.99 o 
   0  18   6        0.27        2.04      4.33 o 
   1  18   6       71.76       64.70      6.73 o 
   2  18   6        5.96        0.26      5.85 o 
   3  18   6        2.61        1.10      6.15 o 
   4  18   6       58.03       68.03     14.35 o 
   5  18   6       14.38       28.31     12.56 o 
  -7  19   6       22.98       37.00      8.08 o 
  -6  19   6       35.60       19.66      7.30 o 
  -5  19   6        0.96        7.99      6.79 o 
  -4  19   6       92.69      114.54     12.41 o 
  -3  19   6        5.69       14.02      7.15 o 
  -2  19   6       29.57       31.52      7.87 o 
  -1  19   6       16.07       -0.16      6.28 o 
   0  19   6       50.78       50.10      8.57 o 
   1  19   6        5.14        1.65      4.79 o 
   2  19   6       20.14       26.48     12.70 o 
   3  19   6        9.89        7.78      7.21 o 
   4  19   6        8.58       14.52     10.97 o 
   5  19   6       37.31       33.71     12.28 o 
  -6  20   6        3.86        9.85      6.55 o 
  -5  20   6      100.66       89.59     11.58 o 
  -4  20   6       28.90       31.77      8.87 o 
  -3  20   6       60.95       51.52      9.49 o 
  -2  20   6       62.34       71.46     10.37 o 
  -1  20   6       34.17       54.73      9.21 o 
   0  20   6       95.51      121.90     11.74 o 
   1  20   6       21.08       30.60      8.50 o 
   2  20   6        0.13        5.56     16.96 o 
   3  20   6       14.48       15.46      7.36 o 
   4  20   6       23.77       25.36     11.61 o 
  -6  21   6       83.26      100.45     12.63 o 
  -5  21   6        1.69       -5.66     10.89 o 
  -4  21   6        1.70        1.20      6.83 o 
  -3  21   6        8.22        8.52      7.04 o 
  -2  21   6       17.16       17.15      6.92 o 
  -1  21   6        0.00       -8.79      6.73 o 
   0  21   6        4.14        2.41      6.97 o 
   1  21   6       14.06       13.32      7.50 o 
   2  21   6        0.49       -7.77      9.25 o 
   3  21   6      104.09      128.04     12.62 o 
   4  21   6       48.80       52.19     13.25 o 
  -5  22   6        3.03       -1.75      6.63 o 
  -4  22   6        0.15       -1.06      7.28 o 
  -3  22   6      130.01      150.56     14.96 o 
  -2  22   6       91.08       79.84     16.57 o 
  -1  22   6       67.50       50.10     10.00 o 
   0  22   6      178.09      193.48     13.77 o 
   1  22   6       76.68       93.10     14.43 o 
   2  22   6        3.89        2.59     11.33 o 
   3  22   6       51.93       29.14     12.83 o 
  -5  23   6        9.59       13.57      9.98 o 
  -4  23   6        6.51       17.05      7.84 o 
  -3  23   6       25.17       25.03     10.32 o 
  -2  23   6        1.09       -3.52      8.45 o 
  -1  23   6      308.87      290.95     25.29 o 
   0  23   6      166.78      155.59     14.13 o 
   1  23   6       44.94       31.72     13.61 o 
   2  23   6      222.70      208.14     21.87 o 
  -4  24   6        9.12       -5.44     10.16 o 
  -3  24   6      110.14      103.37     12.77 o 
  -2  24   6       80.30       83.80     16.60 o 
  -1  24   6       65.61       48.72     11.76 o 
   0  24   6      279.80      304.83     16.75 o 
   1  24   6       88.24       81.92     16.84 o 
  -2  25   6      215.55      210.74     22.74 o 
  -1  25   6       28.89       24.92      8.78 o 
 -10   1   7        3.87        6.10      2.26 o 
  -9   1   7        1.22       -1.45      2.79 o 
  -8   1   7        1.85        0.29      1.94 o 
  -7   1   7       11.87       13.63      1.82 o 
  -6   1   7        0.96        1.21      0.92 o 
  -5   1   7       28.73       30.08      2.34 o 
  -4   1   7       36.25       51.68      2.16 o 
  -3   1   7       36.91       36.34      1.95 o 
  -2   1   7     2201.22     2501.49     21.02 o 
  -1   1   7        9.99        7.29      1.18 o 
   0   1   7     1106.06     1311.07     14.58 o 
   1   1   7       84.99       87.85      4.37 o 
   2   1   7       96.41      118.73     12.38 o 
   3   1   7      233.93      202.58     10.15 o 
   4   1   7      153.90      156.68     14.61 o 
   5   1   7      233.15      232.70     11.62 o 
   6   1   7       20.34       18.41      6.44 o 
   7   1   7      596.34      623.90     24.62 o 
   8   1   7        1.61       -8.24      8.85 o 
 -10   2   7        0.71        0.25      3.04 o 
  -9   2   7        0.62        2.30      2.22 o 
  -8   2   7        0.55       -0.59      2.30 o 
  -7   2   7       76.17       69.42      3.34 o 
  -6   2   7       30.28       38.21      3.27 o 
  -5   2   7       16.50       20.90      1.76 o 
  -4   2   7     2894.16     2944.79     25.61 o 
  -3   2   7      830.17      826.29      8.11 o 
  -2   2   7     3695.65     4002.00     27.44 o 
  -1   2   7      854.84      911.37      8.58 o 
   0   2   7      692.87      728.80      8.10 o 
   1   2   7        0.20        1.55      1.63 o 
   2   2   7        0.06        4.51      4.18 o 
   3   2   7      331.95      327.55     11.51 o 
   4   2   7      215.90      214.43     10.26 o 
   5   2   7       28.20       31.17      9.50 o 
   6   2   7        8.64        8.24      6.02 o 
   7   2   7       33.90       31.59     11.85 o 
   8   2   7        2.70        1.67      9.81 o 
 -10   3   7        0.13        3.89      3.35 o 
  -9   3   7        0.09       -1.22      1.58 o 
  -8   3   7        4.22        0.28      2.19 o 
  -7   3   7       20.94       20.66      3.75 o 
  -6   3   7       63.85       71.97      2.87 o 
  -5   3   7      526.18      499.42      6.63 o 
  -4   3   7     2318.25     2237.21     17.44 o 
  -3   3   7      165.90      209.17      3.56 o 
  -2   3   7       77.83       76.05      2.41 o 
  -1   3   7        1.90       -0.10      0.93 o 
   0   3   7       40.85       55.77      1.99 o 
   1   3   7      139.59      158.62      3.55 o 
   2   3   7      557.50      574.37     13.81 o 
   3   3   7       10.60       13.90      4.71 o 
   4   3   7        5.15        5.39      4.66 o 
   5   3   7      179.40      190.93     10.68 o 
   6   3   7       87.97       86.41     14.14 o 
   7   3   7        1.27       -7.03      8.90 o 
   8   3   7      234.23      203.07      9.82 o 
 -10   4   7       24.06       26.29      2.36 o 
  -9   4   7        0.22        0.79      1.68 o 
  -8   4   7      117.34      114.83      3.55 o 
  -7   4   7      127.89      129.57      3.96 o 
  -6   4   7      160.47      154.16      3.90 o 
  -5   4   7       29.29       35.96      2.27 o 
  -4   4   7      143.47      129.40      3.19 o 
  -3   4   7       24.72       24.03      1.68 o 
  -2   4   7     1804.52     1790.02     14.10 o 
  -1   4   7       21.28       12.68      1.22 o 
   0   4   7      152.06      139.28      3.00 o 
   1   4   7       42.88       37.30      2.16 o 
   2   4   7       74.55       88.82      6.45 o 
   3   4   7      182.14      178.41     17.37 o 
   4   4   7       26.65       23.60      5.39 o 
   5   4   7      256.39      288.58     19.39 o 
   6   4   7       13.74       20.70      9.51 o 
   7   4   7       48.93       57.94      8.78 o 
   8   4   7       37.08       53.93     12.18 o 
 -10   5   7        0.00        3.02      2.82 o 
  -9   5   7        1.88        3.98      1.35 o 
  -8   5   7       31.09       36.17      2.42 o 
  -7   5   7       15.38       13.78      1.80 o 
  -6   5   7       43.28       46.81      2.46 o 
  -5   5   7      729.90      708.75      8.37 o 
  -4   5   7      385.76      386.23      5.28 o 
  -3   5   7     1211.10     1191.40     10.14 o 
  -2   5   7        0.96        0.93      1.05 o 
  -1   5   7       67.43       74.81      2.30 o 
   0   5   7       80.65       83.70      2.59 o 
   1   5   7        7.45       13.78      1.88 o 
   2   5   7      800.55      787.55     16.37 o 
   3   5   7        3.47        9.40      4.39 o 
   4   5   7       84.96       99.42     12.97 o 
   5   5   7       21.72       22.02      8.89 o 
   6   5   7        1.05       -3.83      5.23 o 
   7   5   7       14.17       12.00      4.69 o 
   8   5   7        0.95       15.80     14.74 o 
 -10   6   7       53.12       60.80      3.69 o 
  -9   6   7       29.17       26.75      2.24 o 
  -8   6   7        7.23        9.48      1.80 o 
  -7   6   7        2.86        3.58      1.39 o 
  -6   6   7       25.49       27.00      2.19 o 
  -5   6   7        1.38        4.73      1.52 o 
  -4   6   7       21.70       23.36      2.05 o 
  -3   6   7        0.00        0.24      1.18 o 
  -2   6   7      102.09      104.60      2.64 o 
  -1   6   7        0.33        0.31      0.95 o 
   0   6   7       10.44        7.00      1.16 o 
   1   6   7       21.39       29.47      2.56 o 
   2   6   7        1.17        2.65      1.94 o 
   3   6   7        0.69       -1.33      5.96 o 
   4   6   7       94.92       95.32      6.49 o 
   5   6   7        0.01       -1.34      2.53 o 
   6   6   7       45.88       43.57     12.00 o 
   7   6   7        0.24       -0.18      5.82 o 
 -10   7   7       52.30       47.80      4.24 o 
  -9   7   7       54.03       50.37      2.84 o 
  -8   7   7      105.95      110.15      3.96 o 
  -7   7   7       53.94       50.12      2.71 o 
  -6   7   7      127.96      125.77      4.03 o 
  -5   7   7      135.70      128.59      3.73 o 
  -4   7   7        0.33       -1.39      1.43 o 
  -3   7   7        6.57       11.62      1.76 o 
  -2   7   7        1.83        1.34      1.09 o 
  -1   7   7       68.07       94.30      2.56 o 
   0   7   7       68.10       71.06      2.95 o 
   1   7   7       13.28        9.06      2.09 o 
   2   7   7        2.26        2.18      2.48 o 
   3   7   7        3.89        4.09      2.85 o 
   4   7   7        0.01        0.09      3.01 o 
   5   7   7       45.98       38.07      5.47 o 
   6   7   7       26.29       25.71      4.96 o 
   7   7   7       36.50       46.79     13.11 o 
 -10   8   7       34.37       41.18      4.56 o 
  -9   8   7        0.03       -0.24      3.54 o 
  -8   8   7        0.07        2.72      1.96 o 
  -7   8   7      181.28      156.74      4.20 o 
  -6   8   7      187.69      180.29      4.35 o 
  -5   8   7       10.39        8.46      1.75 o 
  -4   8   7      435.05      415.13      6.67 o 
  -3   8   7      187.06      176.61      3.83 o 
  -2   8   7      454.16      398.50      5.59 o 
  -1   8   7      810.27      778.62      7.34 o 
   0   8   7      633.59      624.04      7.15 o 
   1   8   7       24.50       40.45      3.30 o 
   2   8   7       43.63       61.17      6.00 o 
   3   8   7      345.60      333.73     11.06 o 
   4   8   7       10.82        2.21      6.90 o 
   5   8   7       11.58       11.55      3.82 o 
   6   8   7       24.92       24.12      5.27 o 
   7   8   7       17.49       11.78      4.26 o 
 -10   9   7       14.77       33.62      6.77 o 
  -9   9   7       28.05       31.38      5.36 o 
  -8   9   7       26.77       24.79      2.51 o 
  -7   9   7       20.00       29.49      2.94 o 
  -6   9   7       10.03       12.54      1.86 o 
  -5   9   7      769.28      750.99     10.84 o 
  -4   9   7      934.18      917.90     11.97 o 
  -3   9   7       53.21       40.12      2.50 o 
  -2   9   7      235.13      231.05      4.40 o 
  -1   9   7      844.01      719.19      8.33 o 
   0   9   7       22.85       21.14      2.23 o 
   1   9   7       39.45       65.22      4.23 o 
   2   9   7       17.02       19.87      3.42 o 
   3   9   7       88.71       92.05      6.80 o 
   4   9   7      282.33      269.00     10.99 o 
   5   9   7        1.16       -0.07      3.10 o 
   6   9   7      262.54      240.28     11.91 o 
   7   9   7       64.70       70.64      8.07 o 
 -10  10   7        0.95       20.87     11.14 o 
  -9  10   7        8.18       11.99      3.30 o 
  -8  10   7       41.90       39.92      3.19 o 
  -7  10   7      119.29      116.95      5.70 o 
  -6  10   7        1.53        2.49      2.31 o 
  -5  10   7        8.90       13.89      2.08 o 
  -4  10   7        3.44        7.75      1.99 o 
  -3  10   7      724.81      650.00      8.40 o 
  -2  10   7      339.87      356.56      5.90 o 
  -1  10   7        7.95        6.82      2.20 o 
   0  10   7        8.85       10.95      2.06 o 
   1  10   7      364.14      310.86      7.65 o 
   2  10   7     1090.16     1016.62     16.98 o 
   3  10   7      235.02      193.09      9.38 o 
   4  10   7     1383.80     1331.02     26.44 o 
   5  10   7       38.44       42.69     13.40 o 
   6  10   7        0.83        6.14      3.66 o 
   7  10   7      118.83      108.62      9.90 o 
  -9  11   7       29.94       29.43      3.19 o 
  -8  11   7       19.66       24.22      2.73 o 
  -7  11   7      102.09      102.31      5.42 o 
  -6  11   7       21.86       22.70      2.67 o 
  -5  11   7      154.68      158.57      4.72 o 
  -4  11   7       92.34       96.72      4.72 o 
  -3  11   7      253.84      227.44      5.11 o 
  -2  11   7      488.76      418.84      6.54 o 
  -1  11   7      456.12      510.33     10.25 o 
   0  11   7     2677.60     2481.84     24.81 o 
   1  11   7      156.65      165.66      6.10 o 
   2  11   7     2560.84     2502.94     32.65 o 
   3  11   7      425.68      427.15     13.68 o 
   4  11   7       38.76       54.28      6.51 o 
   5  11   7      694.09      636.93     18.26 o 
   6  11   7       33.89       20.23      5.27 o 
   7  11   7       33.60       18.02     15.05 o 
  -9  12   7        0.03        3.79      3.22 o 
  -8  12   7       41.66       41.86      3.48 o 
  -7  12   7       51.44       47.37      3.75 o 
  -6  12   7       44.98       51.94      4.24 o 
  -5  12   7       45.68       44.86      3.43 o 
  -4  12   7       10.24       13.08      2.31 o 
  -3  12   7      410.13      373.10      6.44 o 
  -2  12   7      503.31      436.62      9.78 o 
  -1  12   7        6.69       12.66      3.03 o 
   0  12   7     1759.40     1757.64     26.00 o 
   1  12   7       35.76       42.68      3.98 o 
   2  12   7        2.35        3.57      3.11 o 
   3  12   7      441.52      465.89     21.81 o 
   4  12   7      410.78      377.54     13.72 o 
   5  12   7       36.84       40.65      6.46 o 
   6  12   7       31.35       40.69      9.90 o 
   7  12   7      112.08      115.89      9.23 o 
  -9  13   7      161.19      173.15      6.41 o 
  -8  13   7        1.96        8.54      2.52 o 
  -7  13   7       28.49       43.34      4.99 o 
  -6  13   7       84.32       81.98      4.98 o 
  -5  13   7      386.81      349.78      8.27 o 
  -4  13   7      164.81      135.77      4.82 o 
  -3  13   7        0.07       -0.24      1.44 o 
  -2  13   7     1215.78     1153.74     17.22 o 
  -1  13   7      207.61      199.20      7.08 o 
   0  13   7      245.72      250.42      9.22 o 
   1  13   7       27.12       40.03      5.19 o 
   2  13   7        2.33        1.76      3.17 o 
   3  13   7       13.34       12.11      4.23 o 
   4  13   7        1.16        7.46      4.37 o 
   5  13   7       14.91       17.16      5.26 o 
   6  13   7        6.75        6.71      4.38 o 
  -9  14   7        0.05       16.59     10.90 o 
  -8  14   7       47.40       54.81      4.49 o 
  -7  14   7      307.19      296.00     11.28 o 
  -6  14   7      365.75      345.96     10.14 o 
  -5  14   7      138.26      136.84      5.63 o 
  -4  14   7      458.16      416.47      8.97 o 
  -3  14   7      310.47      282.33      8.27 o 
  -2  14   7      118.45      125.48      6.14 o 
  -1  14   7       14.53       14.55      3.32 o 
   0  14   7      144.78      129.53      7.70 o 
   1  14   7      133.38      136.06      8.10 o 
   2  14   7        7.58        9.10      3.44 o 
   3  14   7      100.27       92.72     12.82 o 
   4  14   7      167.92      153.23      9.65 o 
   5  14   7       16.39       11.04     11.84 o 
   6  14   7       25.01       25.42      6.09 o 
  -8  15   7       78.27       76.03      4.79 o 
  -7  15   7        8.37       15.10      3.47 o 
  -6  15   7        0.94       -1.02      2.84 o 
  -5  15   7       69.66       71.25      4.76 o 
  -4  15   7      141.36      132.41      5.50 o 
  -3  15   7        1.02        0.52      3.09 o 
  -2  15   7        9.75        7.26      3.52 o 
  -1  15   7        0.13        2.90      2.60 o 
   0  15   7        1.01        0.30      4.05 o 
   1  15   7       33.19       37.93      5.56 o 
   2  15   7       11.52       11.20      5.79 o 
   3  15   7        2.53       -1.99      6.52 o 
   4  15   7        7.75       12.68      5.04 o 
   5  15   7       48.25       41.46      7.00 o 
   6  15   7        1.10       -6.34      3.63 o 
  -8  16   7       82.68       77.71      7.85 o 
  -7  16   7       88.78       84.11      5.38 o 
  -6  16   7       92.37       81.05      5.35 o 
  -5  16   7       40.48       44.18      4.10 o 
  -4  16   7       63.85       66.28      6.36 o 
  -3  16   7        0.67        2.80      3.59 o 
  -2  16   7      129.57      114.45      6.26 o 
  -1  16   7        0.34        0.45      5.60 o 
   0  16   7        3.54        3.91      4.39 o 
   1  16   7      104.16      105.84      7.77 o 
   2  16   7        9.75       21.40      6.70 o 
   3  16   7       12.03       19.94      7.09 o 
   4  16   7        0.43       -2.56      5.83 o 
   5  16   7       18.64        0.66     10.53 o 
  -8  17   7       16.93       26.23      4.42 o 
  -7  17   7        0.47        3.19      2.62 o 
  -6  17   7      125.02      120.64      6.21 o 
  -5  17   7        0.16        2.77      2.93 o 
  -4  17   7       88.12       79.72      7.04 o 
  -3  17   7      100.15       74.27      6.95 o 
  -2  17   7        2.16        3.65      3.14 o 
  -1  17   7      301.42      307.14     11.02 o 
   0  17   7      136.46      155.61      8.78 o 
   1  17   7       18.65       21.67      6.32 o 
   2  17   7      303.86      313.74     14.28 o 
   3  17   7        1.89       -5.83      6.24 o 
   4  17   7       14.47       19.08     11.88 o 
   5  17   7        0.26       13.18     11.96 o 
  -7  18   7       36.36       43.96      5.75 o 
  -6  18   7      113.91      112.68      7.79 o 
  -5  18   7        0.40       -1.08      2.35 o 
  -4  18   7       13.78       15.57      5.06 o 
  -3  18   7      195.56      190.72     13.12 o 
  -2  18   7        2.95        4.02      3.31 o 
  -1  18   7       25.20       26.47      7.53 o 
   0  18   7       13.35       11.66      4.96 o 
   1  18   7      113.19      148.64     11.71 o 
   2  18   7      132.14      159.60     12.56 o 
   3  18   7       36.08       43.76     11.79 o 
   4  18   7       34.97       26.11     12.27 o 
   5  18   7        6.78        4.65     11.35 o 
  -7  19   7        0.28       -0.81      8.69 o 
  -6  19   7       48.64       62.70      9.96 o 
  -5  19   7       66.34       62.82      6.96 o 
  -4  19   7       25.46       24.72      5.28 o 
  -3  19   7        0.03        5.76      4.76 o 
  -2  19   7       23.22       26.66     17.83 o 
  -1  19   7       72.33       69.92      9.68 o 
   0  19   7        4.31        0.06      5.91 o 
   1  19   7        8.09       14.71     10.28 o 
   2  19   7        0.15        3.55      6.53 o 
   3  19   7        2.41        5.36      6.83 o 
   4  19   7        0.11       -6.33      9.80 o 
  -6  20   7       60.20       72.73     10.59 o 
  -5  20   7       46.43       52.14      9.68 o 
  -4  20   7       23.81       32.67      8.68 o 
  -3  20   7      192.67      179.22     20.80 o 
  -2  20   7      115.45      137.46     13.13 o 
  -1  20   7        8.93       14.30      7.63 o 
   0  20   7        0.36        1.67      6.78 o 
   1  20   7       66.01       53.07     13.60 o 
   2  20   7       48.76       56.02      9.31 o 
   3  20   7       77.15       53.00      9.71 o 
   4  20   7        1.20        1.98     10.23 o 
  -6  21   7        9.96       17.28      7.39 o 
  -5  21   7      237.08      232.03     18.52 o 
  -4  21   7      190.53      214.37     14.77 o 
  -3  21   7       23.87        6.20      4.10 o 
  -2  21   7       36.18       31.71      9.24 o 
  -1  21   7      215.18      195.16     13.75 o 
   0  21   7      136.28      150.38     13.31 o 
   1  21   7        1.31       12.78     11.27 o 
   2  21   7      197.92      235.84     19.43 o 
   3  21   7        5.20        6.27      9.08 o 
  -5  22   7      189.10      186.76     15.02 o 
  -4  22   7        5.36       -0.80      7.19 o 
  -3  22   7      304.15      239.20     55.58 o 
  -2  22   7      279.41      317.86     17.49 o 
  -1  22   7       55.87       81.32     11.62 o 
   0  22   7      308.81      343.42     17.18 o 
   1  22   7      138.16      145.48     20.03 o 
   2  22   7       31.66       41.25     13.86 o 
  -4  23   7       53.11       73.59     11.49 o 
  -3  23   7        2.54       -1.89      7.38 o 
  -2  23   7      105.11      129.95     14.00 o 
  -1  23   7       19.76       23.13      8.80 o 
   0  23   7        2.50       -5.49      6.31 o 
   1  23   7        4.15        1.43     10.95 o 
   2  23   7       17.55       -2.29     10.54 o 
  -3  24   7       11.60       22.50      8.60 o 
  -2  24   7      118.47      121.28     23.66 o 
  -1  24   7      218.83      245.82     16.15 o 
   0  24   7        9.19       -5.54     10.02 o 
 -10   0   8       18.18       15.07      4.41 o 
  -9   0   8       68.50       64.49      8.87 o 
  -8   0   8        6.25        8.77      2.71 o 
  -7   0   8       83.90       79.10      5.70 o 
  -6   0   8     1341.72     1331.53     16.18 o 
  -5   0   8        2.92        0.54      0.91 o 
  -4   0   8     2407.91     2556.10     24.71 o 
  -3   0   8      639.85      637.08     11.54 o 
  -2   0   8      328.10      331.75      7.75 o 
  -1   0   8        4.15        2.03      1.57 o 
   0   0   8      782.84      826.98     10.22 o 
   1   0   8       10.85       38.04      7.67 o 
   2   0   8      222.26      226.41     14.38 o 
   3   0   8     2241.35     2262.43     51.85 o 
   4   0   8        7.66       16.30      7.84 o 
   5   0   8      802.63      805.13     29.74 o 
   6   0   8       95.58      103.30     14.72 o 
   7   0   8       29.02       50.89     12.94 o 
 -10   1   8        0.15        2.91      1.97 o 
  -9   1   8        3.46        4.59      2.43 o 
  -8   1   8      234.18      213.21      5.03 o 
  -7   1   8       42.79       42.97      3.05 o 
  -6   1   8     1071.02      983.09      9.90 o 
  -5   1   8      658.33      632.79      7.33 o 
  -4   1   8       19.54       13.34      1.82 o 
  -3   1   8      276.43      255.49      4.62 o 
  -2   1   8      116.00      153.84      3.51 o 
  -1   1   8     1142.96     1162.24     10.70 o 
   0   1   8       37.26       41.80      1.97 o 
   1   1   8       12.72       22.60      4.74 o 
   2   1   8      101.02      102.33      7.27 o 
   3   1   8       18.29       17.19      8.53 o 
   4   1   8      112.30      115.01      9.01 o 
   5   1   8      392.36      414.61     16.97 o 
   6   1   8      123.34      162.13     16.87 o 
   7   1   8      198.37      208.57     21.26 o 
 -10   2   8        0.24        6.06      1.90 o 
  -9   2   8       25.01       28.48      2.74 o 
  -8   2   8      112.70      107.32      4.18 o 
  -7   2   8      149.23      148.87      6.11 o 
  -6   2   8      151.10      142.01      3.87 o 
  -5   2   8       72.36       70.03      2.63 o 
  -4   2   8        2.59        1.86      1.41 o 
  -3   2   8      378.11      398.79      5.86 o 
  -2   2   8       39.75       48.66      2.20 o 
  -1   2   8        6.10        6.23      1.20 o 
   0   2   8      522.46      548.01      6.11 o 
   1   2   8      706.55      742.90     16.24 o 
   2   2   8      456.24      440.25     12.94 o 
   3   2   8      540.85      579.77     27.13 o 
   4   2   8      195.00      201.09     10.90 o 
   5   2   8      687.26      744.51     26.38 o 
   6   2   8       56.79       55.22     12.56 o 
   7   2   8      203.47      216.47     20.18 o 
 -10   3   8        1.77        5.99      1.87 o 
  -9   3   8        7.57        4.84      2.71 o 
  -8   3   8      110.36      108.83      4.13 o 
  -7   3   8        0.56        1.21      1.74 o 
  -6   3   8       52.20       48.80      2.49 o 
  -5   3   8       38.78       44.38      2.58 o 
  -4   3   8      182.80      188.03      4.06 o 
  -3   3   8        2.36        2.03      1.25 o 
  -2   3   8      239.07      235.36      3.65 o 
  -1   3   8       24.55       22.53      1.64 o 
   0   3   8        9.30       19.82      1.58 o 
   1   3   8       18.63       25.09      2.80 o 
   2   3   8       10.71       17.40      4.89 o 
   3   3   8      284.35      284.74     15.35 o 
   4   3   8       97.35      101.70      8.47 o 
   5   3   8       34.37       40.96     13.85 o 
   6   3   8       84.02       91.54     14.92 o 
   7   3   8      626.80      636.70     31.75 o 
 -10   4   8        4.09       12.67      3.22 o 
  -9   4   8        7.16       10.59      2.58 o 
  -8   4   8        3.47        5.78      1.66 o 
  -7   4   8       43.58       34.80      3.63 o 
  -6   4   8       64.84       70.36      3.03 o 
  -5   4   8      217.02      210.51      6.14 o 
  -4   4   8        0.58        0.86      1.24 o 
  -3   4   8       14.99       19.63      1.75 o 
  -2   4   8       42.39       46.70      2.03 o 
  -1   4   8      122.91      128.24      3.06 o 
   0   4   8      381.19      377.93      5.35 o 
   1   4   8      171.21      188.75      4.54 o 
   2   4   8       41.12       51.96      5.87 o 
   3   4   8      100.08       96.16      7.56 o 
   4   4   8      210.74      196.77     11.99 o 
   5   4   8       99.75       92.86     13.64 o 
   6   4   8      173.83      149.52     18.25 o 
   7   4   8       81.15       92.85     15.95 o 
 -10   5   8        1.18        5.35      3.22 o 
  -9   5   8        1.27        2.24      1.68 o 
  -8   5   8        1.80        2.41      1.86 o 
  -7   5   8       77.34       77.52      3.36 o 
  -6   5   8       89.90       78.96      3.12 o 
  -5   5   8       12.01       16.21      2.03 o 
  -4   5   8       42.44       41.26      2.36 o 
  -3   5   8       42.40       47.51      2.37 o 
  -2   5   8      319.42      303.01      4.77 o 
  -1   5   8      197.26      253.75      4.08 o 
   0   5   8      118.28      115.24      3.69 o 
   1   5   8        9.23        5.01      1.72 o 
   2   5   8       41.04       50.47      5.86 o 
   3   5   8       10.55       14.89      4.68 o 
   4   5   8        0.03       -0.18      7.01 o 
   5   5   8      266.09      228.41     17.63 o 
   6   5   8      155.83      154.67     18.68 o 
   7   5   8       66.73       55.52      7.56 o 
 -10   6   8       36.96       48.86      4.27 o 
  -9   6   8      119.71      120.06      4.49 o 
  -8   6   8        7.32        4.81      2.11 o 
  -7   6   8      171.89      164.26      4.53 o 
  -6   6   8       29.45       28.91      2.51 o 
  -5   6   8       23.09       23.62      2.38 o 
  -4   6   8       56.06       48.98      2.55 o 
  -3   6   8       10.29       16.30      1.79 o 
  -2   6   8       10.36        5.57      1.38 o 
  -1   6   8      185.20      173.26      3.59 o 
   0   6   8       73.66       76.04      2.75 o 
   1   6   8      169.89      184.98      5.61 o 
   2   6   8       24.64       -1.85      1.48 o 
   3   6   8       68.38       59.79     10.16 o 
   4   6   8        0.76       -1.12      7.65 o 
   5   6   8        3.41        5.07      3.58 o 
   6   6   8        1.16        3.18      4.08 o 
   7   6   8       40.43       42.08     13.41 o 
 -10   7   8        5.85        9.88      3.21 o 
  -9   7   8        0.28        1.51      2.97 o 
  -8   7   8       28.07       33.54      2.93 o 
  -7   7   8      244.41      230.39      5.61 o 
  -6   7   8       19.19       15.64      2.15 o 
  -5   7   8       56.91       52.18      3.30 o 
  -4   7   8      221.48      203.84      4.30 o 
  -3   7   8      460.01      427.03      5.79 o 
  -2   7   8      681.57      668.37      8.10 o 
  -1   7   8       46.48       43.96      2.30 o 
   0   7   8      432.16      454.57      5.98 o 
   1   7   8      995.33      945.31     15.29 o 
   2   7   8       16.70       17.89      3.77 o 
   3   7   8       14.82        3.56      8.77 o 
   4   7   8        0.88       -1.50      4.17 o 
   5   7   8      238.73      257.17     10.99 o 
   6   7   8       26.55       25.86      7.60 o 
   7   7   8        0.00       -0.12      3.13 o 
 -10   8   8       26.17       25.00      3.62 o 
  -9   8   8       63.77       71.05      6.10 o 
  -8   8   8       44.06       42.71      3.34 o 
  -7   8   8       17.68       17.13      2.22 o 
  -6   8   8       56.50       50.66      3.20 o 
  -5   8   8      184.85      160.96      4.52 o 
  -4   8   8       80.83       85.95      3.15 o 
  -3   8   8      312.46      276.80      4.77 o 
  -2   8   8       90.46       93.92      3.41 o 
  -1   8   8      732.25      734.82     10.26 o 
   0   8   8      197.80      169.70      4.50 o 
   1   8   8      800.39      773.51     13.98 o 
   2   8   8      791.56      752.77     17.13 o 
   3   8   8       66.65       70.11      7.17 o 
   5   8   8        2.10       -0.42      3.10 o 
   6   8   8       10.31       12.42      4.49 o 
   7   8   8        3.72        8.82      3.42 o 
 -10   9   8       30.02       33.49      8.15 o 
  -9   9   8       11.46        7.82      2.42 o 
  -8   9   8       93.67       93.10      6.51 o 
  -7   9   8       22.47       21.77      2.54 o 
  -6   9   8       14.83       14.27      2.19 o 
  -5   9   8      505.44      487.41      7.83 o 
  -4   9   8        3.91        3.03      1.58 o 
  -3   9   8       42.37       52.40      3.34 o 
  -2   9   8      325.06      269.97      5.67 o 
  -1   9   8      879.53      762.34     10.46 o 
   0   9   8     2248.38     2226.92     22.44 o 
   1   9   8        0.77        6.48      2.70 o 
   2   9   8      885.02      990.40     20.78 o 
   3   9   8      479.60      505.46     14.60 o 
   4   9   8       28.24       25.87      6.66 o 
   5   9   8       62.34       62.72     15.23 o 
   6   9   8       85.81       88.94      8.64 o 
   7   9   8       32.16       34.51      5.83 o 
  -9  10   8        5.62       11.41      5.38 o 
  -8  10   8       77.47       90.17      4.72 o 
  -7  10   8       46.36       47.75      3.39 o 
  -6  10   8      145.88      154.64      4.90 o 
  -5  10   8      316.91      301.99      6.36 o 
  -4  10   8      540.42      476.51      7.01 o 
  -3  10   8        0.52        1.91      1.80 o 
  -2  10   8     2688.40     2558.96     23.45 o 
  -1  10   8       87.44       71.00      4.16 o 
   0  10   8      728.63      757.78     12.18 o 
   1  10   8      673.98      619.68     12.70 o 
   2  10   8        8.30        8.41      3.68 o 
   3  10   8       84.12       84.16     15.78 o 
   4  10   8       23.17       30.14      5.43 o 
   5  10   8       31.38       28.55      5.82 o 
   6  10   8       60.34       57.42      7.40 o 
  -9  11   8        5.07       12.27      5.21 o 
  -8  11   8        1.75        0.06      2.23 o 
  -7  11   8      262.61      265.35      8.27 o 
  -6  11   8      216.20      195.95      6.26 o 
  -5  11   8        6.04        5.29      2.03 o 
  -4  11   8     1193.75     1157.11     12.79 o 
  -3  11   8      194.65      174.99      4.74 o 
  -2  11   8     1234.70     1221.43     15.17 o 
  -1  11   8        3.15       25.07      3.71 o 
   0  11   8      184.47      175.58      7.92 o 
   1  11   8       52.44       69.28      9.58 o 
   2  11   8        3.18        4.36      3.16 o 
   3  11   8        1.93       -0.13      3.17 o 
   4  11   8       62.77       53.85     14.66 o 
   5  11   8        0.38       -1.58      5.21 o 
   6  11   8        4.69        3.34      8.31 o 
  -9  12   8      112.05      113.92      5.25 o 
  -8  12   8       35.24       33.13      5.06 o 
  -7  12   8       70.00       77.75      4.46 o 
  -6  12   8      351.19      310.44      9.52 o 
  -5  12   8       34.95       31.25      3.05 o 
  -4  12   8     1214.74     1131.64     12.70 o 
  -3  12   8        9.04       16.99      2.22 o 
  -2  12   8     1096.00     1019.63     16.04 o 
  -1  12   8      476.89      461.64     10.12 o 
   0  12   8        0.93        0.92      3.80 o 
   1  12   8      366.80      305.69      9.39 o 
   2  12   8      107.30      107.14      8.75 o 
   3  12   8        8.52        9.66      5.75 o 
   4  12   8        2.17       -1.02      3.90 o 
   5  12   8       28.87       33.37      6.36 o 
   6  12   8      107.14      104.66      9.88 o 
  -9  13   8        0.71        2.30      3.53 o 
  -8  13   8       48.39       50.03      4.99 o 
  -7  13   8        0.23        1.10      1.98 o 
  -6  13   8       46.64       44.63      4.00 o 
  -5  13   8       60.78       57.24      4.32 o 
  -4  13   8      191.76      170.42      4.92 o 
  -3  13   8       17.79       20.23      3.43 o 
  -2  13   8       46.87       35.09      4.21 o 
  -1  13   8      279.65      248.40      7.93 o 
   0  13   8      724.26      644.63     14.34 o 
   1  13   8       13.78       21.52      6.08 o 
   2  13   8      424.89      396.06     11.09 o 
   3  13   8      309.22      296.76     13.86 o 
   4  13   8       11.17       15.35      5.00 o 
   5  13   8        2.24        4.69      5.01 o 
   6  13   8        0.12       -3.20      3.63 o 
  -9  14   8        7.24       25.69     13.09 o 
  -8  14   8       24.05       28.10      3.54 o 
  -7  14   8        0.07        4.14      1.85 o 
  -6  14   8       58.58       56.04      4.44 o 
  -5  14   8      104.42      108.17      6.40 o 
  -4  14   8        0.42       -1.85      1.54 o 
  -3  14   8        5.69        3.95      4.13 o 
  -2  14   8       78.28       63.09      5.03 o 
  -1  14   8      158.02      150.40      6.69 o 
   0  14   8       36.75       27.33      5.05 o 
   1  14   8      329.56      304.61     13.45 o 
   2  14   8       66.11       54.05      7.81 o 
   3  14   8      106.92       94.59     15.10 o 
   4  14   8       12.15        4.86      4.54 o 
   5  14   8       80.50       67.47      8.30 o 
   6  14   8        0.01       -3.81      3.79 o 
  -8  15   8      110.22      122.81      6.56 o 
  -7  15   8       24.41       23.90      3.72 o 
  -6  15   8       64.25       62.66      4.73 o 
  -5  15   8        0.00       -0.64      2.03 o 
  -4  15   8       16.68       26.06      4.29 o 
  -3  15   8       78.28       73.03      5.57 o 
  -2  15   8      236.76      225.75      8.00 o 
  -1  15   8       56.71       55.24      6.14 o 
   0  15   8       43.30       50.01      5.79 o 
   1  15   8      441.93      407.13     15.23 o 
   2  15   8       37.43       16.95      8.23 o 
   3  15   8       43.22       44.16     11.69 o 
   4  15   8       11.52       11.20      4.97 o 
   5  15   8      154.04      148.65     11.89 o 
  -8  16   8       13.47       14.07      2.74 o 
  -7  16   8        0.92        1.01      2.38 o 
  -6  16   8       16.87       21.26      3.17 o 
  -5  16   8      262.32      243.76     10.09 o 
  -4  16   8        1.92        5.06      3.34 o 
  -3  16   8       15.61       10.36      6.35 o 
  -2  16   8        4.07        9.91      3.12 o 
  -1  16   8        0.00        7.58      4.48 o 
   0  16   8       13.73       20.95      5.11 o 
   1  16   8        2.98       -2.72      5.21 o 
   2  16   8        0.38       -5.01      5.56 o 
   3  16   8       82.08       85.33     14.41 o 
   4  16   8        2.02       23.93     11.76 o 
   5  16   8        3.11       11.72      6.34 o 
  -8  17   8        3.89       12.01      3.78 o 
  -7  17   8       98.45       95.23      8.52 o 
  -6  17   8       35.48       39.15      5.20 o 
  -5  17   8        4.46        2.48      2.87 o 
  -4  17   8        0.10        2.75      3.66 o 
  -3  17   8        2.52        4.84      3.22 o 
  -2  17   8       20.89       26.02      4.71 o 
  -1  17   8        1.81       -3.95      4.16 o 
   0  17   8       49.95       60.57      6.64 o 
   1  17   8       34.95       47.84      8.10 o 
   2  17   8       10.21       13.11      6.95 o 
   3  17   8       81.15      102.87     15.50 o 
   4  17   8       12.02       13.24     11.20 o 
   5  17   8      163.39      197.10     22.84 o 
  -7  18   8        1.60        2.59      2.19 o 
  -6  18   8        5.19       -0.72      2.61 o 
  -5  18   8        0.02       -1.23      3.41 o 
  -4  18   8       49.00       43.89      6.99 o 
  -3  18   8        1.48        2.30      3.45 o 
  -2  18   8       95.01      105.53     11.04 o 
  -1  18   8      114.40      113.09      8.33 o 
   0  18   8       28.28       28.93      5.74 o 
   1  18   8       10.16       13.83      8.08 o 
   2  18   8       51.48       59.71      9.45 o 
   3  18   8        4.05        0.12      9.06 o 
   4  18   8        1.94        1.95     10.08 o 
  -7  19   8       44.88       65.88     10.14 o 
  -6  19   8       23.67       28.45      5.15 o 
  -5  19   8        4.69       14.60      3.62 o 
  -4  19   8       17.98       18.96      4.55 o 
  -3  19   8       36.15       40.85      6.18 o 
  -2  19   8      317.23      323.53     16.51 o 
  -1  19   8       96.62      120.53     11.66 o 
   0  19   8      192.46      187.09     10.08 o 
   1  19   8       28.95       45.68      8.45 o 
   2  19   8       40.58       58.78     12.88 o 
   3  19   8       59.72       91.93     15.74 o 
   4  19   8       85.35       92.74     16.87 o 
  -6  20   8       91.52      106.89     12.31 o 
  -5  20   8        1.12        2.28      3.67 o 
  -4  20   8       23.71       29.43      5.68 o 
  -3  20   8        6.10        3.61      4.05 o 
  -2  20   8       60.53       88.18     11.56 o 
  -1  20   8        1.69       13.91      7.67 o 
   0  20   8       24.72       26.20     12.97 o 
   1  20   8        0.48       -1.97      6.28 o 
   2  20   8       21.30       26.44      8.01 o 
   3  20   8        5.56        4.89     10.46 o 
  -6  21   8       10.01       29.40     15.40 o 
  -5  21   8       28.01       26.19     12.81 o 
  -4  21   8       65.75       66.53     11.26 o 
  -3  21   8       18.99       28.49      8.75 o 
  -2  21   8       54.52       49.08      9.79 o 
  -1  21   8      119.09      118.36     12.35 o 
   0  21   8       22.75       15.06     12.49 o 
   1  21   8        0.07        9.29     11.47 o 
   2  21   8        7.49        8.84      7.27 o 
   3  21   8       14.70       26.35     11.22 o 
  -5  22   8       53.22       58.97      9.98 o 
  -4  22   8       54.76       69.46     10.91 o 
  -3  22   8        2.60       12.57      8.34 o 
  -2  22   8       52.25       85.43     11.77 o 
  -1  22   8       26.07       28.07     10.47 o 
   0  22   8       23.43       45.35     14.96 o 
   1  22   8        1.94        2.40     10.52 o 
   2  22   8        9.71       18.39     12.26 o 
  -4  23   8      203.53      256.04     19.82 o 
  -3  23   8      238.50      279.28     17.04 o 
  -2  23   8       20.40       52.74     10.49 o 
  -1  23   8        0.07        8.93      7.61 o 
   0  23   8       16.77       29.95     13.46 o 
   1  23   8        4.88        8.74     11.25 o 
  -2  24   8       39.47       46.61      9.98 o 
  -1  24   8       19.46       25.25      8.53 o 
 -10   1   9      139.89      125.74      4.72 o 
  -9   1   9       10.44       12.17      2.39 o 
  -8   1   9      562.32      524.91      8.03 o 
  -7   1   9       23.64       27.22      2.46 o 
  -6   1   9      117.70      102.82      5.11 o 
  -5   1   9       45.80       51.60      2.54 o 
  -4   1   9      105.00       90.55      3.02 o 
  -3   1   9       66.92       72.73      4.80 o 
  -2   1   9     1607.51     1594.06     14.25 o 
  -1   1   9     1073.55     1083.19     10.47 o 
   0   1   9      564.43      582.48      9.16 o 
   1   1   9     2339.61     2369.18     36.61 o 
   2   1   9       45.49       46.82      6.12 o 
   3   1   9      165.19      166.43     10.17 o 
   4   1   9      526.73      513.37     16.22 o 
   5   1   9      340.64      341.90     14.60 o 
   6   1   9      226.33      216.09     24.40 o 
   7   1   9      102.58       91.71     15.89 o 
 -10   2   9      144.69      150.63      4.93 o 
  -9   2   9       25.64       25.04      2.87 o 
  -8   2   9        2.45        5.48      1.66 o 
  -7   2   9        0.65       -1.06      1.70 o 
  -6   2   9      238.60      261.91      5.94 o 
  -5   2   9       70.16       68.53      3.28 o 
  -4   2   9       30.19       34.46      2.34 o 
  -3   2   9        7.32        7.87      1.68 o 
  -2   2   9        0.02       -1.61      0.94 o 
  -1   2   9        1.80        9.96      1.44 o 
   0   2   9      123.05      136.73      4.03 o 
   1   2   9      268.64      259.90      8.52 o 
   2   2   9      156.21      152.89      9.04 o 
   3   2   9      931.81      906.81     20.60 o 
   4   2   9       37.01       41.15      6.75 o 
   5   2   9      381.45      412.29     15.97 o 
   6   2   9      276.98      240.88     19.32 o 
   7   2   9       32.37       46.66     13.54 o 
 -10   3   9       11.97        9.42      2.70 o 
  -9   3   9       22.17       27.85      2.52 o 
  -8   3   9      160.17      158.70      5.94 o 
  -7   3   9      149.94      146.45      4.83 o 
  -6   3   9       10.81       10.73      1.80 o 
  -5   3   9        9.67       11.20      1.69 o 
  -4   3   9        6.60        8.87      1.62 o 
  -3   3   9      287.95      321.61      5.21 o 
  -2   3   9      239.78      219.15      4.15 o 
  -1   3   9       66.04       78.84      2.74 o 
   0   3   9       87.96       98.79      3.63 o 
   1   3   9      608.01      635.09     15.49 o 
   2   3   9      719.25      727.51     16.92 o 
   3   3   9      823.12      865.75     19.97 o 
   4   3   9      144.69      175.49     12.05 o 
   5   3   9      635.40      639.11     28.45 o 
   6   3   9       61.09       51.00     13.20 o 
   7   3   9       97.70      118.80     17.96 o 
 -10   4   9       10.88       12.78      2.84 o 
  -9   4   9      140.53      139.84      4.58 o 
  -8   4   9       41.64       38.11      2.89 o 
  -7   4   9        1.76        2.72      1.47 o 
  -6   4   9       21.62       16.09      2.00 o 
  -5   4   9       59.16       62.55      2.93 o 
  -4   4   9      271.49      287.26      4.88 o 
  -3   4   9      155.40      139.29      3.68 o 
  -2   4   9      471.53      473.98      6.86 o 
  -1   4   9      105.22       82.75      2.93 o 
   0   4   9        6.51        5.68      2.83 o 
   1   4   9      240.54      223.19     10.26 o 
   2   4   9      777.71      786.61     17.87 o 
   3   4   9      236.92      229.76     13.57 o 
   4   4   9      796.15      815.45     30.86 o 
   5   4   9      314.47      302.53     21.04 o 
   6   4   9       53.89       65.52     14.25 o 
   7   4   9       51.53       59.05      7.08 o 
 -10   5   9       15.45       14.74      3.46 o 
  -9   5   9        2.42        5.15      2.83 o 
  -8   5   9        0.48        2.21      1.76 o 
  -7   5   9        5.15        5.30      1.63 o 
  -6   5   9       88.05       86.93      3.47 o 
  -5   5   9       68.03       66.86      3.03 o 
  -4   5   9        0.39        1.84      1.41 o 
  -3   5   9        2.00        2.79      1.43 o 
  -2   5   9       11.47        6.60      1.60 o 
  -1   5   9       22.62       18.81      1.72 o 
   0   5   9       54.44       56.02      3.15 o 
   1   5   9      970.09      954.96     46.00 o 
   2   5   9      146.35      146.97      9.21 o 
   3   5   9       95.05       93.22     12.29 o 
   4   5   9      699.79      734.17     29.66 o 
   5   5   9      313.12      301.24     21.51 o 
   6   5   9      114.14      122.84      8.51 o 
   7   5   9       67.75       51.72     14.41 o 
 -10   6   9        0.66        6.84      5.14 o 
  -9   6   9       52.74       56.60      4.03 o 
  -8   6   9        5.63        3.01      1.72 o 
  -7   6   9        3.61        4.34      1.56 o 
  -6   6   9        6.61        4.43      1.52 o 
  -5   6   9       94.87       89.40      3.27 o 
  -4   6   9       78.30       73.47      2.99 o 
  -3   6   9      216.78      210.06      4.55 o 
  -2   6   9      280.54      293.77      5.04 o 
  -1   6   9      130.90      124.81      3.68 o 
   0   6   9        3.65        7.39      2.02 o 
   1   6   9       34.64       40.74      4.10 o 
   2   6   9       20.29       16.52      7.52 o 
   3   6   9      320.16      306.54     18.63 o 
   4   6   9       13.30       12.25      8.56 o 
   5   6   9       34.65       36.73      5.80 o 
   6   6   9      104.74      103.94      9.21 o 
   7   6   9      108.03      109.64     10.32 o 
 -10   7   9        1.14       13.39      4.30 o 
  -9   7   9        6.44        5.29      3.87 o 
  -8   7   9        3.03        2.09      1.79 o 
  -7   7   9      183.76      180.48      5.18 o 
  -6   7   9       89.02       88.12      4.25 o 
  -5   7   9       39.89       37.33      2.49 o 
  -4   7   9       30.07       37.46      2.51 o 
  -3   7   9      271.33      242.88      4.90 o 
  -2   7   9      495.38      496.30      7.07 o 
  -1   7   9      156.54      144.02      3.90 o 
   0   7   9      576.41      600.19      8.56 o 
   1   7   9        6.20       11.22      4.51 o 
   2   7   9       17.70       19.85      4.11 o 
   3   7   9       24.67       24.51      5.24 o 
   4   7   9       82.80      106.55      8.48 o 
   5   7   9      234.13      210.66     10.71 o 
   6   7   9       12.29        9.32      7.14 o 
   7   7   9      120.46      130.60     11.30 o 
 -10   8   9        4.71        5.05      3.85 o 
  -9   8   9        0.29        5.30      1.86 o 
  -8   8   9       49.04       55.48      3.76 o 
  -7   8   9      233.87      230.30      6.65 o 
  -6   8   9       20.07       21.70      2.68 o 
  -5   8   9        0.17        0.00      1.51 o 
  -4   8   9       92.32       80.95      3.21 o 
  -3   8   9      838.22      788.06     10.95 o 
  -2   8   9      410.21      448.06      6.88 o 
  -1   8   9       17.50       25.83      2.91 o 
   0   8   9      429.46      446.21     13.38 o 
   1   8   9      612.61      550.42     14.26 o 
   2   8   9       13.80       15.00      5.14 o 
   3   8   9      421.17      365.06     60.75 o 
   4   8   9      105.99      116.80      8.08 o 
   5   8   9      109.42      110.97      9.24 o 
   6   8   9       97.15      117.23     19.77 o 
 -10   9   9       55.67       62.56      9.09 o 
  -9   9   9      179.45      183.31      6.18 o 
  -8   9   9        9.63       10.13      2.56 o 
  -7   9   9       78.44       86.49      4.77 o 
  -6   9   9      338.69      324.71      6.96 o 
  -5   9   9      442.00      408.28      6.82 o 
  -4   9   9     1168.88     1126.75     11.08 o 
  -3   9   9       87.42       77.89      3.23 o 
  -2   9   9     1487.25     1421.55     14.00 o 
  -1   9   9      411.71      397.16      6.88 o 
   0   9   9      492.13      418.00     10.22 o 
   1   9   9       13.48       13.48      3.43 o 
   2   9   9        7.73       11.18      4.08 o 
   3   9   9        4.59       -0.98      3.29 o 
   4   9   9       95.31       97.88     10.53 o 
   5   9   9        0.31       -3.86      3.15 o 
   6   9   9       78.17       75.03      8.39 o 
  -9  10   9       93.86      104.22      5.03 o 
  -8  10   9      176.54      176.58      6.06 o 
  -7  10   9       63.99       58.94      4.02 o 
  -6  10   9      906.84      849.14     11.46 o 
  -5  10   9      141.48      121.38      4.17 o 
  -4  10   9     2007.16     1939.31     17.03 o 
  -3  10   9      455.01      468.02      6.82 o 
  -2  10   9      870.16      868.41     11.08 o 
  -1  10   9      387.20      379.48      9.03 o 
   0  10   9      249.60      211.56     12.15 o 
   1  10   9       50.08       45.18      5.81 o 
   2  10   9       89.26       78.43      8.69 o 
   3  10   9       77.47       76.88      7.35 o 
   4  10   9      176.11      174.07     10.09 o 
   5  10   9        8.04        3.36      4.81 o 
   6  10   9        6.81        8.52     10.87 o 
  -9  11   9        0.70        4.29      2.46 o 
  -8  11   9      133.84      135.41      5.66 o 
  -7  11   9       44.50       41.85      3.59 o 
  -6  11   9     1162.48     1097.52     13.65 o 
  -5  11   9      235.77      245.30      5.83 o 
  -4  11   9      414.81      435.65      7.41 o 
  -3  11   9      997.49      863.47     10.56 o 
  -2  11   9     1007.62      943.24     15.28 o 
  -1  11   9        8.71        6.54      2.63 o 
   0  11   9      341.96      340.61     13.30 o 
   1  11   9       12.98       21.93      3.88 o 
   2  11   9      771.59      722.92     18.26 o 
   3  11   9      144.46      122.21      8.45 o 
   4  11   9      153.07      146.58      9.76 o 
   5  11   9      185.38      179.25     14.43 o 
   6  11   9       32.13       16.91     15.48 o 
  -9  12   9        3.99        3.96      2.42 o 
  -8  12   9      265.44      244.99      7.26 o 
  -7  12   9       34.99       33.86      3.65 o 
  -6  12   9       78.12       90.09      4.66 o 
  -5  12   9        1.08        0.65      1.75 o 
  -4  12   9      332.64      290.37      7.86 o 
  -3  12   9      106.90       91.92      4.22 o 
  -2  12   9      379.00      390.25      9.67 o 
  -1  12   9      264.07      219.25      9.02 o 
   0  12   9        3.68       -0.28      6.98 o 
   1  12   9        5.28        2.85      6.57 o 
   2  12   9       30.21       40.16      5.86 o 
   3  12   9        1.52        3.23      3.50 o 
   4  12   9      161.78      145.79      9.88 o 
   5  12   9       21.59       19.97      5.34 o 
   6  12   9       23.15       11.37      6.90 o 
  -9  13   9       12.37       22.34      5.93 o 
  -8  13   9       76.46       79.68      4.95 o 
  -7  13   9       13.79        9.78      2.52 o 
  -6  13   9        3.91        4.15      2.17 o 
  -5  13   9        0.16        0.30      1.87 o 
  -4  13   9       15.52       15.74      2.36 o 
  -3  13   9        3.75        7.68      3.20 o 
  -2  13   9      112.23      101.88      5.89 o 
  -1  13   9       94.73       75.42      7.02 o 
   0  13   9       16.07       19.49      9.67 o 
   1  13   9      122.48      110.40      9.42 o 
   2  13   9        1.62       -5.03      7.97 o 
   3  13   9        0.04        3.95      3.76 o 
   4  13   9       11.10       12.27      5.10 o 
   5  13   9        9.54       16.87      5.30 o 
  -9  14   9       10.23       21.68      7.52 o 
  -8  14   9        0.03        8.16      3.82 o 
  -7  14   9        4.27        3.70      1.72 o 
  -6  14   9        0.32        0.70      2.09 o 
  -5  14   9       18.67       17.29      2.85 o 
  -4  14   9        0.05        2.21      2.58 o 
  -3  14   9      116.62      108.57      6.17 o 
  -2  14   9      112.46       85.11      5.89 o 
  -1  14   9       47.75       57.11      6.19 o 
   0  14   9      251.10      239.61     12.17 o 
   1  14   9      174.02      174.16     11.80 o 
   2  14   9       52.12       64.75     12.35 o 
   3  14   9       67.43       67.79      7.93 o 
   4  14   9        1.86        8.31      4.85 o 
   5  14   9        3.99        6.56      5.06 o 
  -8  15   9        0.00        1.49      2.09 o 
  -7  15   9       18.86       14.06      3.63 o 
  -6  15   9        4.13        3.81      2.47 o 
  -5  15   9        2.51        3.00      2.49 o 
  -4  15   9        0.03        2.85      2.95 o 
  -3  15   9       83.69       71.48      5.71 o 
  -2  15   9       59.86       58.72      5.75 o 
  -1  15   9       41.53       50.89      6.07 o 
   0  15   9       61.24       38.28      7.27 o 
   1  15   9       20.35       25.17      7.04 o 
   2  15   9        5.06        4.07      8.94 o 
   3  15   9       86.33      112.51     16.14 o 
   4  15   9      102.62      124.83     17.87 o 
   5  15   9        0.41       -5.69      4.12 o 
  -8  16   9       22.56       26.70      4.84 o 
  -7  16   9        9.72       13.02      3.40 o 
  -6  16   9       45.65       42.51      4.23 o 
  -5  16   9       23.55       27.76      9.19 o 
  -4  16   9       59.00       50.39      5.94 o 
  -3  16   9       61.86       55.46      5.25 o 
  -2  16   9        2.43        1.95      2.65 o 
  -1  16   9       32.96       34.82      5.74 o 
   0  16   9        7.56        2.83      6.10 o 
   1  16   9       21.36       23.40      7.11 o 
   2  16   9       11.34       30.08     11.24 o 
   3  16   9       13.90        7.53      9.56 o 
   4  16   9        3.03        1.07      9.31 o 
   5  16   9        4.02        0.25     10.11 o 
  -8  17   9        0.22        6.09      3.59 o 
  -7  17   9        8.35       14.49      5.20 o 
  -6  17   9        0.72        5.72      3.44 o 
  -5  17   9        4.10        1.52      5.31 o 
  -4  17   9       10.83        3.58      4.11 o 
  -3  17   9      153.06      185.51      9.34 o 
  -2  17   9        3.05       -0.67      4.60 o 
  -1  17   9      101.71       93.95      7.97 o 
   0  17   9        1.69        2.45      5.98 o 
   1  17   9       95.94      124.53     11.08 o 
   2  17   9       14.21       19.37     10.67 o 
   3  17   9       56.90       59.39     14.02 o 
   4  17   9       61.76       74.24     16.22 o 
  -7  18   9       13.54       25.71      4.94 o 
  -6  18   9       24.46       30.19      4.85 o 
  -5  18   9       30.67       33.56      5.40 o 
  -4  18   9      191.09      183.01      9.59 o 
  -3  18   9      156.46      165.59      9.22 o 
  -2  18   9      159.50      197.48     13.31 o 
  -1  18   9       25.33       46.79      6.60 o 
   0  18   9        2.17       -5.12      5.90 o 
   1  18   9      361.49      408.12     17.18 o 
   2  18   9       19.92       16.21     11.13 o 
   3  18   9        4.72        3.38      9.73 o 
   4  18   9      122.16      142.91     19.39 o 
  -7  19   9        0.10       -5.58      7.58 o 
  -6  19   9        5.88       13.31      3.28 o 
  -5  19   9       39.49       42.34      6.16 o 
  -4  19   9        1.54        0.24      3.53 o 
  -3  19   9       19.39       19.15      4.69 o 
  -2  19   9       22.60       25.65      8.38 o 
  -1  19   9       31.40       45.02      8.49 o 
   0  19   9        7.27        6.62      6.93 o 
   1  19   9       81.20      105.62     11.11 o 
   2  19   9       65.69       63.58     13.98 o 
   3  19   9      227.33      240.42     21.84 o 
  -6  20   9       88.08      103.19      8.43 o 
  -5  20   9       12.90       18.64      6.62 o 
  -4  20   9      204.22      207.55     10.57 o 
  -3  20   9        0.08        1.27      7.73 o 
  -2  20   9       86.96      120.95     12.81 o 
  -1  20   9        0.00       -1.36      6.70 o 
   0  20   9       59.87       75.89     15.90 o 
   1  20   9        6.57       11.00      7.25 o 
   2  20   9       22.44       17.64     10.82 o 
   3  20   9       25.99       34.28     12.64 o 
  -5  21   9        0.26       -1.73      8.11 o 
  -4  21   9       16.57       33.92      6.03 o 
  -3  21   9       30.52       42.99      9.71 o 
  -2  21   9       45.98       36.69     13.22 o 
  -1  21   9        0.06       -6.09      9.10 o 
   0  21   9        2.19       -5.41     10.50 o 
   1  21   9       55.44       49.74     14.48 o 
   2  21   9       26.45       33.24     11.25 o 
  -5  22   9       77.10       62.45     16.13 o 
  -4  22   9        8.96       29.21      9.11 o 
  -3  22   9        0.49        0.07      7.75 o 
  -2  22   9        0.25        6.78      8.38 o 
  -1  22   9       20.06       25.81     13.20 o 
   0  22   9        0.00       -5.09     11.10 o 
   1  22   9       38.20       51.60     15.06 o 
  -3  23   9       10.60       12.28      8.19 o 
  -2  23   9       11.30        4.65     21.60 o 
  -1  23   9       92.12      120.29     19.39 o 
   0  23   9       43.03       49.54     15.30 o 
 -10   0  10      121.62      100.47      6.30 o 
  -9   0  10        0.27       13.87      5.10 o 
  -8   0  10        1.18        1.60      2.43 o 
  -7   0  10       19.68       24.91      4.75 o 
  -6   0  10      462.77      444.46     23.89 o 
  -5   0  10        1.32        2.39      2.17 o 
  -4   0  10      677.89      627.43     12.69 o 
  -3   0  10     1002.14     1009.57     14.44 o 
  -2   0  10      135.41      118.14      5.68 o 
  -1   0  10     1058.12     1067.64     13.78 o 
   0   0  10     3995.58     3749.36     75.74 o 
   1   0  10     1263.26     1182.84     32.54 o 
   2   0  10     1000.59      954.98     28.94 o 
   3   0  10     1037.36     1043.39     32.30 o 
   4   0  10      111.36      136.20     14.66 o 
   5   0  10        0.21        1.49      8.19 o 
   6   0  10        1.83        6.41      9.22 o 
 -10   1  10      138.54      138.40      5.62 o 
  -9   1  10        4.68        1.36      2.22 o 
  -8   1  10       24.79       21.18      2.40 o 
  -7   1  10        0.58        0.07      1.69 o 
  -6   1  10       11.53       12.15      2.01 o 
  -5   1  10        0.64        0.41      1.44 o 
  -4   1  10      319.09      321.47      5.57 o 
  -3   1  10        5.09        6.19      1.30 o 
  -2   1  10      497.47      459.58      6.18 o 
  -1   1  10      176.39      162.28      3.42 o 
   0   1  10      152.65      176.09     10.35 o 
   1   1  10       13.87       13.83      5.32 o 
   2   1  10     1794.09     1748.14     39.41 o 
   3   1  10      230.85      257.78     12.09 o 
   4   1  10      159.37      174.76     11.43 o 
   5   1  10        1.89        4.23      6.05 o 
   6   1  10       89.08       94.19     15.35 o 
 -10   2  10        0.02        7.58      1.88 o 
  -9   2  10       22.27       27.11      2.62 o 
  -8   2  10        7.80        7.36      1.64 o 
  -7   2  10        8.43        7.82      1.85 o 
  -6   2  10        2.91        3.27      1.70 o 
  -5   2  10       71.27       78.21      3.11 o 
  -4   2  10      218.91      218.02      5.06 o 
  -3   2  10     1401.40     1348.02     12.48 o 
  -2   2  10      324.38      336.22      5.24 o 
  -1   2  10     1775.65     1746.33     14.21 o 
   0   2  10      290.90      294.75     12.80 o 
   1   2  10      139.50      144.13      9.17 o 
   2   2  10        0.70        5.40      4.45 o 
   3   2  10      140.07      141.41      9.88 o 
   4   2  10      419.79      403.90     15.10 o 
   5   2  10        0.27        1.37      9.04 o 
   6   2  10       14.00       13.11     10.51 o 
 -10   3  10       38.64       34.37      3.81 o 
  -9   3  10        0.00        1.71      1.90 o 
  -8   3  10       13.43       12.77      2.28 o 
  -7   3  10        9.63        8.95      2.09 o 
  -6   3  10       93.41       97.58      4.62 o 
  -5   3  10       25.84       26.00      2.28 o 
  -4   3  10      400.24      383.51      6.14 o 
  -3   3  10       43.93       55.92      2.74 o 
  -2   3  10      248.94      253.48      4.68 o 
  -1   3  10     1597.52     1480.88     12.68 o 
   0   3  10       72.72       95.19     10.45 o 
   1   3  10     1512.55     1436.80     26.18 o 
   2   3  10       55.26       54.03      6.48 o 
   3   3  10        1.72        0.70      4.61 o 
   4   3  10       61.62       51.57      7.47 o 
   5   3  10      109.02      106.00     15.91 o 
   6   3  10       50.57       44.12     12.38 o 
 -10   4  10        1.44        8.24      3.09 o 
  -9   4  10        0.88        5.64      1.85 o 
  -8   4  10        4.95        7.64      2.35 o 
  -7   4  10        1.15        2.27      1.59 o 
  -6   4  10       87.04       91.26      3.74 o 
  -5   4  10        3.37        3.96      1.47 o 
  -4   4  10        0.07       -0.76      1.39 o 
  -3   4  10       52.32       46.69      2.70 o 
  -2   4  10      814.29      794.81      8.69 o 
  -1   4  10        2.17        1.86      1.72 o 
   0   4  10      271.22      278.91      9.81 o 
   1   4  10     2383.18     2301.99     36.63 o 
   2   4  10       27.58       38.33      5.91 o 
   3   4  10     1435.58     1437.27     28.07 o 
   4   4  10        4.42        7.39      8.56 o 
   5   4  10       11.82       13.22     10.38 o 
   6   4  10       19.11       16.68     11.16 o 
 -10   5  10        0.69        3.67      2.45 o 
  -9   5  10       12.72       13.76      2.82 o 
  -8   5  10        8.74       10.56      2.06 o 
  -7   5  10       77.20       70.00      3.65 o 
  -6   5  10        4.69        6.75      1.78 o 
  -5   5  10       17.53       18.10      2.09 o 
  -4   5  10      238.36      225.58      4.90 o 
  -3   5  10      159.86      149.25      4.02 o 
  -2   5  10      423.24      452.79      6.39 o 
  -1   5  10      250.24      245.14      4.80 o 
   1   5  10       29.31       27.47      5.61 o 
   2   5  10        0.80        1.76      6.90 o 
   3   5  10     1193.24     1093.87     35.71 o 
   4   5  10       32.53       13.02      9.00 o 
   5   5  10      278.15      279.38     20.81 o 
   6   5  10       63.76       45.55      6.57 o 
 -10   6  10        9.29       11.65      2.88 o 
  -9   6  10      131.61      132.01      5.59 o 
  -8   6  10       92.87       98.62      3.82 o 
  -7   6  10        0.62        0.92      1.65 o 
  -6   6  10      152.73      155.61      4.59 o 
  -5   6  10      379.18      360.73      6.34 o 
  -4   6  10      194.77      216.88      5.48 o 
  -3   6  10        8.54        7.22      1.77 o 
  -2   6  10      330.15      332.75      5.90 o 
  -1   6  10      790.61      744.62      9.57 o 
   0   6  10     1879.25     1879.94     24.77 o 
   2   6  10      872.96      946.07     31.51 o 
   3   6  10        0.58       16.92      8.78 o 
   4   6  10      112.91      106.50     12.34 o 
   5   6  10        0.17        6.66      6.28 o 
   6   6  10        8.61        5.58      6.06 o 
 -10   7  10       23.33       29.19      4.16 o 
  -9   7  10       47.10       55.19      4.18 o 
  -8   7  10       14.68       18.24      3.89 o 
  -7   7  10      212.94      208.93      7.22 o 
  -6   7  10       44.86       51.91      3.25 o 
  -5   7  10      361.03      344.66      7.11 o 
  -4   7  10      618.71      628.68      7.85 o 
  -3   7  10        0.14        1.52      1.64 o 
  -2   7  10        6.24        3.95      1.76 o 
  -1   7  10       18.71       15.28      2.33 o 
   0   7  10       26.93       41.11      3.81 o 
   1   7  10        8.50       12.02      3.82 o 
   3   7  10        8.13       12.88      4.19 o 
   4   7  10      198.49      190.29     10.00 o 
   5   7  10       36.86       20.00      5.36 o 
   6   7  10        1.41        6.04      4.44 o 
 -10   8  10        1.15       17.67      5.11 o 
  -9   8  10        6.21        8.69      2.76 o 
  -8   8  10      139.06      144.17      5.06 o 
  -7   8  10      228.76      203.88      5.37 o 
  -6   8  10     1298.34     1272.03     13.59 o 
  -5   8  10        1.16        1.87      1.65 o 
  -4   8  10     1092.30     1052.95     10.72 o 
  -3   8  10      127.21      119.98      3.88 o 
  -2   8  10       23.04       20.55      2.64 o 
  -1   8  10       23.61       32.15      2.80 o 
   0   8  10      207.12      216.91      7.61 o 
   1   8  10       44.13       38.31      5.26 o 
   2   8  10       79.67       82.20      7.47 o 
   4   8  10        2.73        5.51      3.82 o 
   5   8  10       16.08       19.24      5.36 o 
   6   8  10        1.58        7.49      3.61 o 
 -10   9  10       43.37       56.62     12.36 o 
  -9   9  10       47.07       47.30      5.18 o 
  -8   9  10      719.18      705.88     10.91 o 
  -7   9  10        0.78        3.04      1.69 o 
  -6   9  10      725.35      728.36     10.43 o 
  -5   9  10      264.59      240.11      5.49 o 
  -4   9  10        0.38        0.67      1.55 o 
  -3   9  10      222.60      208.29      5.09 o 
  -2   9  10        1.01        0.52      2.16 o 
  -1   9  10      366.06      321.58      8.27 o 
   0   9  10      114.44      107.63      8.34 o 
   1   9  10      758.55      725.61     17.63 o 
   2   9  10       60.55       57.15      6.59 o 
   3   9  10       63.81       65.27      7.09 o 
   4   9  10       77.28       55.88     19.61 o 
   5   9  10       49.96       47.71      8.66 o 
   6   9  10       19.02       25.71     14.54 o 
  -9  10  10       31.44       33.87      3.34 o 
  -8  10  10      487.56      474.07      8.85 o 
  -7  10  10       25.40       30.76      2.87 o 
  -6  10  10       26.25       26.00      2.91 o 
  -5  10  10      147.98      139.86      4.53 o 
  -4  10  10       80.98       92.49      4.11 o 
  -3  10  10       12.66       14.51      2.22 o 
  -2  10  10       22.29       16.35      2.59 o 
  -1  10  10        3.89        6.57      3.69 o 
   0  10  10      319.69      276.73     11.96 o 
   1  10  10       25.06       28.82      5.01 o 
   2  10  10       46.79       45.68      6.15 o 
   3  10  10        2.30       -5.40      2.91 o 
   4  10  10       68.91       66.92      8.57 o 
   5  10  10        1.61        0.56      3.54 o 
   6  10  10       22.03       23.27      5.63 o 
  -9  11  10       25.96       34.36      6.37 o 
  -8  11  10       90.95       98.92      6.01 o 
  -7  11  10       14.46       12.42      2.66 o 
  -6  11  10        1.69        2.28      1.81 o 
  -5  11  10        0.61        0.17      1.86 o 
  -4  11  10       66.73       58.56      3.58 o 
  -3  11  10        1.50       -0.36      1.96 o 
  -2  11  10       40.89       32.37      3.98 o 
  -1  11  10       26.88       19.19      4.48 o 
   0  11  10        6.41        6.87      5.72 o 
   1  11  10        0.79        4.06      7.32 o 
   2  11  10       49.46       49.21      9.92 o 
   3  11  10       22.06       15.47      4.79 o 
   4  11  10        2.41       -5.02      3.36 o 
   5  11  10        3.73       -9.23      5.49 o 
  -9  12  10       14.92       11.69      3.14 o 
  -8  12  10       10.51       15.36      4.40 o 
  -7  12  10       54.03       55.35      5.53 o 
  -6  12  10      152.66      139.97      5.34 o 
  -5  12  10       24.86       29.69      3.00 o 
  -4  12  10      232.28      208.10      6.20 o 
  -3  12  10        3.43        5.10      2.79 o 
  -2  12  10       86.61       77.51      5.59 o 
  -1  12  10       14.33       20.03      4.64 o 
   0  12  10       69.91       52.09      7.53 o 
   1  12  10      221.96      226.55     17.00 o 
   2  12  10        1.44       -0.31      4.28 o 
   3  12  10      141.60      167.66     12.78 o 
   4  12  10        3.80        5.11      4.99 o 
   5  12  10        4.27       -1.12      4.23 o 
  -9  13  10        0.00        8.24      5.61 o 
  -8  13  10      128.47      125.23      5.53 o 
  -7  13  10       47.38       42.72      3.93 o 
  -6  13  10      106.21       99.35      4.86 o 
  -5  13  10       65.94       56.40      3.73 o 
  -4  13  10       55.95       60.37      4.28 o 
  -3  13  10       56.42       64.66      5.36 o 
  -2  13  10      111.85      130.63      6.33 o 
  -1  13  10        3.85        3.66      4.27 o 
   0  13  10      391.78      363.96     14.65 o 
   1  13  10       30.44       18.67      9.41 o 
   2  13  10        3.15       32.00     10.73 o 
   3  13  10      178.58      182.38     10.62 o 
   4  13  10       11.45        8.30      4.91 o 
   5  13  10        1.41        4.25      4.36 o 
  -8  14  10        8.03       10.06      3.23 o 
  -7  14  10        0.24        0.90      1.97 o 
  -6  14  10      322.04      320.26      7.90 o 
  -5  14  10        9.26        8.93      2.91 o 
  -4  14  10       92.10       85.85      6.16 o 
  -3  14  10       93.27       71.92      6.33 o 
  -2  14  10        6.56        5.05      2.89 o 
  -1  14  10       59.25       69.06     10.88 o 
   0  14  10      269.93      276.76     14.47 o 
   1  14  10        3.40       11.30      9.60 o 
   2  14  10      108.34       97.33     14.85 o 
   3  14  10       49.29       66.35     13.95 o 
   4  14  10       19.39       31.57      6.21 o 
   5  14  10       69.43       72.62      8.86 o 
  -8  15  10       41.40       49.55      5.20 o 
  -7  15  10       76.33       72.62      4.80 o 
  -6  15  10        6.62        7.29      2.32 o 
  -5  15  10       65.53       60.74      8.41 o 
  -4  15  10      228.34      215.83      8.32 o 
  -3  15  10        3.30        1.13      2.96 o 
  -2  15  10        9.13       -1.33      4.60 o 
  -1  15  10       23.30       26.62      6.92 o 
   0  15  10        0.84       -2.22      5.54 o 
   1  15  10       39.86       40.34     11.35 o 
   2  15  10       58.92       60.12     13.57 o 
   3  15  10       13.63        5.05      9.52 o 
   4  15  10        0.18       -9.28      9.42 o 
  -8  16  10       27.67       32.12      7.07 o 
  -7  16  10       34.41       47.78      4.00 o 
  -6  16  10       76.59       86.63      7.46 o 
  -5  16  10      348.48      311.72     13.43 o 
  -4  16  10       17.16       13.99      3.99 o 
  -3  16  10       35.27       27.74      4.42 o 
  -2  16  10       47.87       30.32      5.77 o 
  -1  16  10      476.29      536.19     29.44 o 
   0  16  10        8.01       10.89      6.37 o 
   1  16  10       51.83       61.77     12.29 o 
   2  16  10        0.22       -3.22      9.55 o 
   3  16  10        6.03        7.80     11.20 o 
   4  16  10       11.75       26.13     12.72 o 
  -7  17  10       27.17       43.90      8.80 o 
  -6  17  10        0.19        2.06      2.88 o 
  -5  17  10       18.03       14.45      4.22 o 
  -4  17  10        0.23        1.86      3.50 o 
  -3  17  10      245.29      251.08     10.79 o 
  -2  17  10        0.06        0.16      5.27 o 
  -1  17  10      110.54      115.50     10.73 o 
   0  17  10       60.58       58.70      9.09 o 
   1  17  10       34.82       44.04     12.13 o 
   2  17  10      394.72      416.21     25.72 o 
   3  17  10       18.77        6.31     11.32 o 
   4  17  10       99.80       98.51     17.95 o 
  -7  18  10       74.65       83.28     13.29 o 
  -6  18  10       12.37       10.41      3.49 o 
  -5  18  10        6.56        6.21      3.53 o 
  -4  18  10        2.65        3.28      3.71 o 
  -3  18  10       33.45       39.68      6.03 o 
  -2  18  10       45.15       49.52      6.98 o 
  -1  18  10       43.39       65.26      9.24 o 
   0  18  10      351.41      423.28     17.61 o 
   1  18  10       28.44       36.07     12.11 o 
   2  18  10        1.13        9.48     10.31 o 
   3  18  10        7.82       14.81     11.80 o 
  -6  19  10      149.94      171.63      9.49 o 
  -5  19  10       42.17       52.40      6.53 o 
  -4  19  10       93.31      108.02      8.92 o 
  -3  19  10       11.56       10.36      7.23 o 
  -2  19  10       75.34       77.34     10.67 o 
  -1  19  10        0.53       -2.29      6.54 o 
   0  19  10        2.34       -9.45      6.10 o 
   1  19  10        3.71      -12.77      9.11 o 
   2  19  10       42.43       50.30     14.01 o 
   3  19  10        0.22       16.85     11.12 o 
  -6  20  10        5.24       21.27      6.34 o 
  -5  20  10       19.43       29.60      5.25 o 
  -4  20  10        0.01        4.65      7.09 o 
  -3  20  10       72.56       98.64     12.18 o 
  -2  20  10        0.00       -1.90      6.49 o 
  -1  20  10      262.73      334.43     24.80 o 
   0  20  10       33.20       18.28      9.17 o 
   1  20  10       22.98       42.49     11.57 o 
   2  20  10        5.98       -1.29     11.06 o 
  -5  21  10        0.01       -0.92      3.26 o 
  -4  21  10       55.20       80.35     11.76 o 
  -3  21  10       46.23       54.93     10.40 o 
  -2  21  10        5.61        6.38      7.16 o 
  -1  21  10       10.44        2.02     10.89 o 
   0  21  10        3.74        4.99     11.17 o 
   1  21  10      160.88      181.65     19.40 o 
  -4  22  10       17.75       19.74      7.90 o 
  -3  22  10       15.79       16.60      8.03 o 
  -2  22  10        0.29       18.96     11.49 o 
  -1  22  10        9.25       11.66     11.85 o 
   0  22  10       13.27       19.98     12.02 o 
 -10   1  11        9.61       13.14      2.16 o 
  -9   1  11        0.00        0.72      2.12 o 
  -8   1  11       57.39       53.36      3.89 o 
  -7   1  11       86.04       81.90      3.81 o 
  -6   1  11       49.08       49.98      3.37 o 
  -5   1  11      467.20      421.81      8.54 o 
  -4   1  11      570.29      527.03      7.40 o 
  -3   1  11        1.55        1.52      1.58 o 
  -2   1  11      446.86      416.54      6.06 o 
  -1   1  11      959.27      825.72     14.99 o 
   0   1  11       13.43       28.20      6.02 o 
   1   1  11      259.66      227.43     10.72 o 
   2   1  11        0.06       -4.34      4.35 o 
   3   1  11       24.76       25.70      6.39 o 
   4   1  11        0.06        5.55      5.73 o 
   5   1  11       54.48       68.18      9.38 o 
   6   1  11        8.80        4.58      9.72 o 
 -10   2  11       14.00       20.26      2.79 o 
  -9   2  11        0.75        3.67      1.91 o 
  -8   2  11      315.50      295.02      6.39 o 
  -7   2  11        2.48        5.72      2.00 o 
  -6   2  11       78.18       80.98      5.03 o 
  -5   2  11      371.12      346.24      7.05 o 
  -4   2  11       14.08        9.33      2.11 o 
  -3   2  11      231.64      188.24      4.68 o 
  -2   2  11     1327.98     1263.09     11.91 o 
  -1   2  11      518.95      549.89      9.94 o 
   0   2  11     1312.30     1265.47     24.65 o 
   1   2  11      568.55      553.65     15.29 o 
   2   2  11        3.95        8.67     13.83 o 
   3   2  11       82.40       87.85      8.67 o 
   4   2  11       34.43       42.40      7.56 o 
   5   2  11       14.56       13.00     10.77 o 
   6   2  11        0.01       21.49     11.10 o 
 -10   3  11        4.72        7.08      1.86 o 
  -9   3  11       13.62       16.07      3.70 o 
  -8   3  11       13.34       15.84      2.39 o 
  -7   3  11       37.80       37.94      2.95 o 
  -6   3  11      294.41      290.37      5.91 o 
  -5   3  11      468.22      464.85      7.71 o 
  -4   3  11       90.91       81.48      3.41 o 
  -3   3  11     1114.92     1071.05     11.02 o 
  -2   3  11       56.20       72.67      3.13 o 
  -1   3  11      144.03      128.55      5.19 o 
   0   3  11      824.00      747.90     18.14 o 
   1   3  11        4.19        9.20      5.28 o 
   2   3  11      139.92      145.40      9.65 o 
   3   3  11        3.52        5.65      5.34 o 
   4   3  11      103.66      125.64     15.56 o 
   5   3  11        0.90        1.01      9.16 o 
   6   3  11       69.50       64.86     14.29 o 
 -10   4  11        1.91        8.08      2.64 o 
  -9   4  11        1.06        4.63      2.25 o 
  -8   4  11        6.66        7.69      2.05 o 
  -7   4  11       49.53       48.32      3.74 o 
  -6   4  11      302.61      313.18      6.21 o 
  -5   4  11      140.25      129.10      4.37 o 
  -4   4  11      352.09      371.33      6.27 o 
  -3   4  11     2066.43     1910.94     16.52 o 
  -2   4  11      182.10      160.71      4.12 o 
  -1   4  11      921.70      889.03     14.60 o 
   0   4  11        6.89        2.72      5.18 o 
   1   4  11        3.80       -0.31      4.72 o 
   2   4  11      578.10      506.12     22.64 o 
   3   4  11      281.22      311.63     19.35 o 
   4   4  11      196.59      183.39     16.97 o 
   5   4  11      224.11      202.65     20.21 o 
   6   4  11        5.98       21.35     11.94 o 
 -10   5  11       22.07       27.45      4.48 o 
  -9   5  11        8.59       13.29      3.56 o 
  -8   5  11        4.82       11.35      2.30 o 
  -7   5  11       10.11        9.72      3.12 o 
  -6   5  11        2.72        3.51      1.87 o 
  -5   5  11      219.60      206.49      5.03 o 
  -4   5  11     1000.75      982.43     10.87 o 
  -3   5  11       64.44       64.06      3.21 o 
  -2   5  11     1168.73     1194.53     11.67 o 
  -1   5  11     2448.41     2334.50     25.90 o 
   0   5  11        1.30        1.20      8.88 o 
   1   5  11       66.83       76.26     10.89 o 
   2   5  11      157.77      163.09     16.15 o 
   3   5  11      404.88      417.59     22.30 o 
   4   5  11        1.27       -0.90      8.32 o 
   5   5  11        5.06       14.57     10.33 o 
   6   5  11       93.62       88.54      8.83 o 
 -10   6  11        1.47       10.25      4.71 o 
  -9   6  11       47.13       61.06      4.49 o 
  -8   6  11        6.07        5.68      1.82 o 
  -7   6  11       66.98       60.26      5.18 o 
  -6   6  11       39.05       39.18      3.01 o 
  -5   6  11      182.36      176.60      5.30 o 
  -4   6  11      509.69      495.30      7.45 o 
  -3   6  11      340.78      328.13      5.85 o 
  -2   6  11     1035.65      967.98     11.80 o 
  -1   6  11      688.37      604.56     10.67 o 
   0   6  11      551.77      518.19     11.56 o 
   1   6  11     1725.09     1435.02     40.49 o 
   2   6  11      123.24      103.56     13.42 o 
   3   6  11        4.92        3.31      7.66 o 
   4   6  11        0.07       -5.33      2.70 o 
   5   6  11       21.64       24.19     12.95 o 
   6   6  11        0.02       -0.15      3.29 o 
 -10   7  11       19.93       32.76      4.99 o 
  -9   7  11      117.72      110.44      7.30 o 
  -8   7  11      305.62      293.33      6.60 o 
  -7   7  11        7.32        9.79      2.23 o 
  -6   7  11      616.70      604.23      8.91 o 
  -5   7  11      118.97      106.20      4.03 o 
  -4   7  11        4.39        4.63      1.83 o 
  -3   7  11     1164.97     1082.55     11.45 o 
  -2   7  11      211.39      236.94      5.75 o 
  -1   7  11      865.55      755.87     16.41 o 
   0   7  11        6.75       10.30      3.06 o 
   1   7  11        5.09       10.50      5.32 o 
   2   7  11       22.98       16.24      4.39 o 
   3   7  11       40.89       38.88      5.96 o 
   4   7  11        0.00       -1.85     10.54 o 
   5   7  11        0.74       -0.88      3.48 o 
   6   7  11        2.14        0.91      4.22 o 
 -10   8  11      275.21      296.48     16.13 o 
  -9   8  11       15.57       24.53      2.93 o 
  -8   8  11      409.66      395.71      7.72 o 
  -7   8  11       80.96       73.67      3.39 o 
  -6   8  11        4.61        3.05      1.94 o 
  -5   8  11      143.19      127.65      4.42 o 
  -4   8  11        0.06        1.49      1.66 o 
  -3   8  11       67.46       61.78      3.43 o 
  -2   8  11      632.04      564.54      8.77 o 
  -1   8  11        2.97        5.51      3.70 o 
   0   8  11      393.31      331.37     19.58 o 
   1   8  11       53.56       47.29      5.87 o 
   2   8  11       47.97       52.43      6.31 o 
   3   8  11      125.52      144.82      9.40 o 
   4   8  11       12.88       12.14      4.90 o 
   5   8  11       10.96        2.45      4.15 o 
  -9   9  11       23.40       21.90      5.13 o 
  -8   9  11      110.91      117.91      4.66 o 
  -7   9  11       91.90       85.83      4.28 o 
  -6   9  11        9.71       10.70      2.22 o 
  -5   9  11        7.49        6.21      2.04 o 
  -4   9  11      138.83      128.04      4.58 o 
  -3   9  11       69.63       62.91      3.88 o 
  -2   9  11      242.75      244.81      5.99 o 
  -1   9  11      104.64      113.31      8.87 o 
   0   9  11        0.05        0.40      7.26 o 
   1   9  11       68.62       71.66      7.05 o 
   2   9  11       30.31       32.90      5.66 o 
   3   9  11        0.01       -5.39      3.13 o 
   4   9  11        1.91       -2.18      5.20 o 
   5   9  11       39.46       33.53      6.61 o 
  -9  10  11       84.93       76.35      4.71 o 
  -8  10  11      102.96      102.64      4.68 o 
  -7  10  11       13.33       13.42      2.32 o 
  -6  10  11      120.64      117.21      4.48 o 
  -5  10  11        0.07        0.02      1.81 o 
  -4  10  11       10.11        9.40      2.39 o 
  -3  10  11      393.84      368.22      7.47 o 
  -2  10  11        6.09        3.98      2.45 o 
  -1  10  11      560.25      539.62     16.52 o 
   0  10  11        3.50        6.26      7.84 o 
   1  10  11        2.58        3.85      6.94 o 
   2  10  11        1.10        3.84      3.63 o 
   3  10  11       18.15       18.08      5.60 o 
   4  10  11        0.79       -0.69      4.48 o 
   5  10  11        4.28        4.85      4.30 o 
  -9  11  11        0.01        3.27      3.60 o 
  -8  11  11      149.12      150.55      5.60 o 
  -7  11  11       59.95       53.06      3.80 o 
  -6  11  11        0.72        0.61      1.91 o 
  -5  11  11        9.78        9.08      2.39 o 
  -4  11  11       33.26       29.55      3.61 o 
  -3  11  11        6.57        7.67      2.35 o 
  -2  11  11        4.59        4.69      2.78 o 
  -1  11  11       10.51        1.19      5.10 o 
   0  11  11       91.63       74.19     12.81 o 
   1  11  11        3.48       18.55      8.58 o 
   2  11  11      274.97      245.93     11.32 o 
   3  11  11        0.87        1.66      4.84 o 
   4  11  11       38.17       34.96      8.26 o 
   5  11  11       23.89       15.01     12.85 o 
  -9  12  11       55.58       64.24      7.05 o 
  -8  12  11       32.86       38.28      5.09 o 
  -7  12  11        2.36        1.43      1.95 o 
  -6  12  11        8.75        5.97      2.37 o 
  -5  12  11       53.42       54.26      3.77 o 
  -4  12  11      176.42      161.64      6.21 o 
  -3  12  11       31.02       39.89      4.62 o 
  -2  12  11      160.15      138.91      6.56 o 
  -1  12  11       66.27       78.06      9.17 o 
   0  12  11        0.48       -6.09      7.33 o 
   1  12  11        3.53       -1.65      7.65 o 
   2  12  11        1.72      -13.31      7.56 o 
   3  12  11       12.06       17.31      5.36 o 
   4  12  11       21.65       26.50      9.42 o 
   5  12  11       25.19       30.71      6.57 o 
  -9  13  11       42.46       52.88     13.77 o 
  -8  13  11        0.72        6.53      3.67 o 
  -7  13  11      110.61      110.62      5.50 o 
  -6  13  11       17.31       16.78      2.83 o 
  -5  13  11        1.87        4.90      2.37 o 
  -4  13  11       16.08       16.03      4.21 o 
  -3  13  11        0.14        2.72      4.20 o 
  -2  13  11      253.21      225.99     10.48 o 
  -1  13  11      235.42      252.18     12.53 o 
   0  13  11       96.67       97.49     13.90 o 
   1  13  11       30.70       31.34     10.18 o 
   2  13  11        2.06       -6.69      8.06 o 
   3  13  11        1.75        1.53      9.58 o 
   4  13  11        1.70        6.06      4.83 o 
  -8  14  11       19.32       14.58      4.12 o 
  -7  14  11       76.16       84.37      5.21 o 
  -6  14  11       11.46       13.33      2.74 o 
  -5  14  11       47.54       46.94      5.18 o 
  -4  14  11       29.48       38.93      4.72 o 
  -3  14  11       44.39       43.58      5.02 o 
  -2  14  11        4.47       10.76      4.63 o 
  -1  14  11       39.22       35.09      7.45 o 
   0  14  11        3.92       -4.60      8.10 o 
   1  14  11       25.75       48.63     12.01 o 
   2  14  11       10.27        1.24      9.05 o 
   3  14  11       50.26       56.46     13.26 o 
   4  14  11       13.77       44.16     13.12 o 
  -8  15  11       18.61       17.43      4.03 o 
  -7  15  11       48.30       50.31      4.04 o 
  -6  15  11       21.51       20.82      3.72 o 
  -5  15  11      144.23      150.50      9.24 o 
  -4  15  11      177.29      188.72      8.18 o 
  -3  15  11      172.31      183.51      7.91 o 
  -2  15  11       29.42       43.34      6.21 o 
  -1  15  11       17.99       15.91      6.57 o 
   0  15  11       51.66       78.35     13.15 o 
   1  15  11      129.23      133.43     17.40 o 
   2  15  11        4.50       10.84     10.69 o 
   3  15  11      105.68      130.44     18.11 o 
   4  15  11       30.18       36.33     13.21 o 
  -8  16  11       33.71       41.56      6.41 o 
  -7  16  11        9.97       14.95      2.91 o 
  -6  16  11        2.94        2.03      5.70 o 
  -5  16  11       75.38       79.61      7.54 o 
  -4  16  11       33.89       23.57      4.57 o 
  -3  16  11       23.61       29.19      4.62 o 
  -2  16  11      531.50      518.74     18.51 o 
  -1  16  11        3.66        2.43      6.39 o 
   0  16  11      180.08      215.41     19.06 o 
   1  16  11       22.23       25.70     11.57 o 
   2  16  11       52.86       55.91     14.11 o 
   3  16  11        0.64        0.71      9.88 o 
  -7  17  11       15.29       17.72      9.21 o 
  -6  17  11        2.28       -1.38      4.76 o 
  -5  17  11       53.86       66.47      9.15 o 
  -4  17  11      166.58      188.83     10.22 o 
  -3  17  11        7.13       -6.00      5.41 o 
  -2  17  11       59.43       74.11      9.67 o 
  -1  17  11      155.27      155.84     12.48 o 
   0  17  11      100.54       97.54     10.91 o 
   1  17  11       21.10       40.65     12.44 o 
   2  17  11      181.17      191.67     21.21 o 
   3  17  11      383.99      358.97     26.09 o 
  -7  18  11      109.73      141.78     13.88 o 
  -6  18  11       42.39       34.91      6.48 o 
  -5  18  11       21.84       32.72      5.56 o 
  -4  18  11        1.33       -0.41      3.49 o 
  -3  18  11      178.42      225.39     15.77 o 
  -2  18  11        2.43        1.96      6.33 o 
  -1  18  11        8.14        8.43      6.85 o 
   0  18  11       92.20      122.28     17.90 o 
   1  18  11       72.42       78.80     14.93 o 
   2  18  11       56.29       66.25     14.76 o 
  -6  19  11        6.21        5.18      3.80 o 
  -5  19  11      182.34      199.36     10.84 o 
  -4  19  11       28.72       36.69      6.90 o 
  -3  19  11       63.99      114.40     12.25 o 
  -2  19  11       11.64       26.22     11.64 o 
  -1  19  11       38.02       42.20      8.80 o 
   0  19  11      156.84      139.62     17.31 o 
   1  19  11      139.45      140.30     18.25 o 
   2  19  11      255.80      303.30     23.93 o 
  -5  20  11        9.22       17.12      4.90 o 
  -4  20  11        5.03        5.19      7.39 o 
  -3  20  11      132.31      151.43     21.73 o 
  -2  20  11       84.57       92.20     17.12 o 
  -1  20  11       17.54       25.25     12.75 o 
   0  20  11       10.47       24.70     11.12 o 
   1  20  11        0.33        5.88      9.66 o 
  -4  21  11       15.43       19.62     17.93 o 
  -3  21  11       52.34       50.24      9.97 o 
  -2  21  11        3.67       15.56     11.51 o 
  -1  21  11       13.84       29.57     13.14 o 
  -3  22  11        7.52       23.46      8.00 o 
  -2  22  11        0.00       -4.90     10.24 o 
  -1  22  11        9.42       16.55     12.27 o 
 -10   0  12        4.38        5.26      7.14 o 
  -9   0  12       16.93       13.26      3.09 o 
  -8   0  12      101.52       93.01      5.94 o 
  -7   0  12       42.52       44.76      5.32 o 
  -6   0  12      430.98      422.17     11.77 o 
  -5   0  12       75.66       74.90      5.90 o 
  -4   0  12      376.17      373.86      9.08 o 
  -3   0  12      522.75      448.61      9.67 o 
  -2   0  12     1090.24     1063.27     15.09 o 
  -1   0  12       54.00       56.27     10.41 o 
   0   0  12      383.17      359.87     19.07 o 
   1   0  12      436.35      407.95     20.41 o 
   2   0  12      115.49      123.24     13.15 o 
   3   0  12      115.96       86.87     13.07 o 
   4   0  12      118.82      142.44     16.52 o 
   5   0  12       54.04       58.97     12.87 o 
 -10   1  12       18.33       16.66      3.31 o 
  -9   1  12        2.63        4.61      1.99 o 
  -8   1  12        0.35       -1.16      2.31 o 
  -7   1  12        0.84        3.48      2.13 o 
  -6   1  12      413.88      375.20      7.81 o 
  -5   1  12       11.34       11.09      2.35 o 
  -4   1  12      955.93      897.05     10.94 o 
  -3   1  12      425.42      412.88      6.53 o 
  -2   1  12       74.43       71.25      3.02 o 
  -1   1  12      568.33      532.31     11.92 o 
   0   1  12      245.65      231.40     11.63 o 
   1   1  12        8.23        5.60      5.19 o 
   2   1  12      124.93      116.27      9.23 o 
   3   1  12       30.55       33.65      6.79 o 
   4   1  12        5.66       12.27      6.80 o 
   5   1  12       23.50       20.70     11.07 o 
 -10   2  12       19.83       23.88      3.42 o 
  -9   2  12       97.91      100.12      5.22 o 
  -8   2  12        0.60        0.11      1.30 o 
  -7   2  12       12.63       12.10      2.34 o 
  -6   2  12        1.55       -1.72      1.88 o 
  -5   2  12      215.17      200.36      5.71 o 
  -4   2  12      454.97      408.00      6.28 o 
  -3   2  12      128.79      125.34      3.97 o 
  -2   2  12      334.45      309.60      5.77 o 
  -1   2  12       12.03       21.48      4.25 o 
   0   2  12      269.81      247.01     14.19 o 
   1   2  12        6.85       10.91      7.20 o 
   2   2  12      352.86      356.01     13.76 o 
   3   2  12        0.13       -0.94      5.06 o 
   4   2  12        0.62      -10.89      8.04 o 
   5   2  12        7.09       -2.59      9.88 o 
 -10   3  12      102.81      109.52      9.06 o 
  -9   3  12       53.49       40.90      6.11 o 
  -8   3  12       36.69       40.05      3.98 o 
  -7   3  12      645.38      611.57      9.81 o 
  -6   3  12        7.73       10.53      2.48 o 
  -5   3  12       25.85       19.14      2.50 o 
  -4   3  12       53.22       40.26      2.80 o 
  -3   3  12     1025.40      936.69     10.37 o 
  -2   3  12      721.98      639.76     10.80 o 
  -1   3  12       36.53       17.54      3.99 o 
   0   3  12      395.90      368.08     13.31 o 
   1   3  12      450.82      434.93     19.68 o 
   2   3  12       14.27       14.02      5.63 o 
   3   3  12       35.08       34.53      6.84 o 
   4   3  12       72.49       57.56     12.68 o 
   5   3  12       11.58       20.06     10.63 o 
 -10   4  12       91.84       98.95      7.70 o 
  -9   4  12       16.68       24.20      3.15 o 
  -8   4  12      158.92      155.57      6.25 o 
  -7   4  12      301.06      280.65      6.47 o 
  -6   4  12       23.02       26.70      2.87 o 
  -5   4  12     1023.13      914.42     11.70 o 
  -4   4  12      140.54      137.26      4.17 o 
  -3   4  12       34.73       29.75      2.63 o 
  -2   4  12      153.58      163.40      4.58 o 
  -1   4  12      786.16      667.70     18.16 o 
   0   4  12       59.19       38.38      6.42 o 
   1   4  12      122.25       90.61      8.46 o 
   2   4  12       14.77       20.12      5.76 o 
   3   4  12       49.39       35.66     11.12 o 
   4   4  12       26.08       38.56     11.54 o 
   5   4  12       23.59       16.16     11.03 o 
 -10   5  12       18.61       26.03      5.60 o 
  -9   5  12       50.15       50.96      3.42 o 
  -8   5  12      414.99      372.18     12.22 o 
  -7   5  12       62.97       61.62      3.78 o 
  -6   5  12      151.33      145.79      4.77 o 
  -5   5  12      909.60      868.23     11.42 o 
  -4   5  12        8.98        6.04      1.88 o 
  -3   5  12     1649.18     1474.42     14.12 o 
  -2   5  12      688.02      584.89      9.84 o 
  -1   5  12      575.84      403.26     69.91 o 
   0   5  12      599.69      526.67     15.61 o 
   1   5  12       11.84       11.27      5.70 o 
   2   5  12       28.65       28.57     10.24 o 
   3   5  12       53.86       54.85     11.67 o 
   4   5  12        6.66       -5.79      9.34 o 
   5   5  12       24.64       29.17      5.98 o 
 -10   6  12      203.24      206.42      8.33 o 
  -9   6  12       46.40       40.06      3.54 o 
  -8   6  12        0.31        3.16      1.90 o 
  -7   6  12      129.55      118.20      4.57 o 
  -6   6  12      402.38      412.69      7.38 o 
  -5   6  12       20.62       17.77      2.60 o 
  -4   6  12       18.62       27.18      2.51 o 
  -3   6  12      163.55      173.44      4.56 o 
  -2   6  12      150.36      126.00      4.96 o 
  -1   6  12      133.79      156.31      9.81 o 
   0   6  12       13.25        2.22      7.00 o 
   1   6  12       82.98      100.79      7.29 o 
   2   6  12       77.65       74.76     12.61 o 
   3   6  12       29.78       13.42      9.71 o 
   4   6  12        2.11        5.81      6.74 o 
   5   6  12       96.28      105.08      9.76 o 
 -10   7  12       54.63       51.32     10.40 o 
  -9   7  12        1.90        5.53      2.72 o 
  -8   7  12        6.95        5.56      2.14 o 
  -7   7  12      157.86      151.48      5.07 o 
  -6   7  12      650.30      594.48      9.09 o 
  -5   7  12        0.48       -0.72      2.20 o 
  -4   7  12     1702.98     1599.63     16.67 o 
  -3   7  12      547.62      484.87      7.93 o 
  -2   7  12      229.00      195.46      5.90 o 
  -1   7  12        0.02       -0.74      5.06 o 
   0   7  12        0.38        2.94      7.81 o 
   1   7  12       84.59       86.51      9.80 o 
   2   7  12      197.09      177.30     15.19 o 
   3   7  12       16.06       13.56      4.67 o 
   4   7  12       12.89       17.06      8.60 o 
   5   7  12       30.55       23.57      5.50 o 
  -9   8  12        2.96        6.45      2.13 o 
  -8   8  12       33.74       29.81      2.98 o 
  -7   8  12       83.33       82.59      4.32 o 
  -6   8  12       43.96       47.02      3.43 o 
  -5   8  12      823.35      764.50     10.94 o 
  -4   8  12        7.30        7.63      2.17 o 
  -3   8  12      169.54      162.66      5.35 o 
  -2   8  12       59.56       69.64      4.98 o 
  -1   8  12        0.57       -2.09      8.03 o 
   0   8  12       15.37       16.88      8.84 o 
   1   8  12       79.63      101.11      8.39 o 
   2   8  12        1.66       -1.28      1.94 o 
   3   8  12        0.91       -0.26      3.75 o 
   4   8  12       27.41       20.03      5.30 o 
   5   8  12       17.41       21.95      5.09 o 
  -9   9  12       11.26       13.82      5.39 o 
  -8   9  12       17.29       22.89      4.69 o 
  -7   9  12       53.64       64.38      3.99 o 
  -6   9  12       32.98       35.23      3.18 o 
  -5   9  12       15.64       13.00      2.53 o 
  -4   9  12       81.26       62.84      4.10 o 
  -3   9  12       10.95        8.99      2.49 o 
  -2   9  12        7.49        4.26      4.05 o 
  -1   9  12        4.69       -1.26      7.59 o 
   0   9  12        4.96        1.80      8.26 o 
   1   9  12       44.30       62.80     12.02 o 
   2   9  12        0.83        2.24      6.74 o 
   3   9  12        0.15       -1.29      2.67 o 
   4   9  12       12.73       18.69      5.31 o 
   5   9  12       90.75       93.68      9.54 o 
  -9  10  12        7.29       10.85      2.87 o 
  -8  10  12        4.10       14.23      3.93 o 
  -7  10  12       31.01       31.32      3.24 o 
  -6  10  12        2.41        4.51      2.15 o 
  -5  10  12       52.36       54.28      3.82 o 
  -4  10  12       26.77       29.47      3.66 o 
  -3  10  12       18.13       22.93      2.92 o 
  -2  10  12      105.97       94.66      8.74 o 
  -1  10  12       61.59       52.04     11.40 o 
   0  10  12      154.02      165.89     16.89 o 
   1  10  12       10.47       13.55      8.45 o 
   2  10  12        9.96        8.38      6.28 o 
   3  10  12        4.16        1.47      4.20 o 
   4  10  12        3.87        1.14      3.63 o 
   5  10  12       10.66        7.22      4.75 o 
  -9  11  12        4.41        8.73      3.18 o 
  -8  11  12        7.36       13.51      3.74 o 
  -7  11  12       23.15       18.49      3.39 o 
  -6  11  12       29.37       33.02      3.21 o 
  -5  11  12       98.87       96.39      5.13 o 
  -4  11  12        0.01        0.54      2.38 o 
  -3  11  12       91.98       86.48      6.01 o 
  -2  11  12       27.41       26.01      6.42 o 
  -1  11  12       18.64        2.92      5.43 o 
   0  11  12        3.48        7.49      9.00 o 
   1  11  12        0.14       -3.91      8.25 o 
   2  11  12       72.76       84.27     13.80 o 
   3  11  12        7.39        5.79      4.33 o 
   4  11  12       30.48       35.59     10.75 o 
  -9  12  12        1.91        1.97      5.63 o 
  -8  12  12        1.19        5.47      3.94 o 
  -7  12  12        7.06       13.81      2.50 o 
  -6  12  12        8.52        7.27      2.51 o 
  -5  12  12        1.74        3.50      2.51 o 
  -4  12  12       26.21       29.63      4.44 o 
  -3  12  12        0.91        0.70      2.65 o 
  -2  12  12        9.90       11.32      7.53 o 
  -1  12  12        4.36        4.51      6.60 o 
   0  12  12      231.38      254.33     18.49 o 
   1  12  12       15.98       19.72     10.49 o 
   2  12  12       13.66       -2.16      8.85 o 
   3  12  12        2.07       -6.01      8.43 o 
   4  12  12      216.79      226.62     12.63 o 
  -8  13  12        4.49       14.34      6.09 o 
  -7  13  12        1.02        2.94      2.28 o 
  -6  13  12       19.31       19.36      3.25 o 
  -5  13  12        1.71        4.44      2.69 o 
  -4  13  12        0.02        4.02      2.90 o 
  -3  13  12       32.17       43.77      4.98 o 
  -2  13  12        0.20        3.40      5.39 o 
  -1  13  12       11.99        8.76      6.18 o 
   0  13  12        8.27       16.51     10.04 o 
   1  13  12       31.38       28.44     11.45 o 
   2  13  12       17.73       11.17     10.09 o 
   3  13  12        8.88       25.96     11.09 o 
   4  13  12        0.08        2.45     10.15 o 
  -8  14  12        3.17       20.86      4.69 o 
  -7  14  12       40.95       51.07      4.64 o 
  -6  14  12      144.74      145.51      6.13 o 
  -5  14  12      148.60      154.63      7.83 o 
  -4  14  12       23.62        6.94      3.60 o 
  -3  14  12       44.27       48.99      5.27 o 
  -2  14  12       22.19       46.98      7.83 o 
  -1  14  12       97.19      132.26     24.66 o 
   0  14  12      119.15      121.90     15.56 o 
   1  14  12      214.99      209.07     19.99 o 
   2  14  12      284.73      338.31     24.11 o 
   3  14  12      160.94      203.55     19.95 o 
  -8  15  12        1.07        6.12      4.80 o 
  -7  15  12       64.96       62.77      5.69 o 
  -6  15  12       99.12       83.98      7.69 o 
  -5  15  12        0.50        0.63      2.92 o 
  -4  15  12      319.62      314.32     16.95 o 
  -3  15  12       70.69       65.45      7.40 o 
  -2  15  12        3.05        3.75      6.39 o 
  -1  15  12       69.26       84.92     10.27 o 
   0  15  12       53.15       92.07     14.91 o 
   1  15  12      101.29      101.86     16.26 o 
   2  15  12       28.09       28.76     12.21 o 
   3  15  12        0.03        0.78      9.53 o 
  -7  16  12       75.52       79.96      8.97 o 
  -6  16  12        2.57        5.45      3.73 o 
  -5  16  12       13.43       22.49      5.14 o 
  -4  16  12        9.13       13.11      4.04 o 
  -3  16  12       28.42       25.67      6.07 o 
  -2  16  12        0.18        0.57      6.50 o 
  -1  16  12      156.90      166.33     12.51 o 
   0  16  12        2.56        3.16     10.12 o 
   1  16  12        1.40        9.86     10.22 o 
   2  16  12       17.84        1.93     10.94 o 
   3  16  12        4.45       -7.82      9.71 o 
  -7  17  12        5.72        7.88     11.71 o 
  -6  17  12      128.75      139.51      8.78 o 
  -5  17  12       17.70       32.14      5.53 o 
  -4  17  12      191.86      216.39     10.78 o 
  -3  17  12        9.05        3.39      5.40 o 
  -2  17  12        6.71       13.86      7.45 o 
  -1  17  12      187.06      202.89     13.81 o 
   0  17  12      156.16      190.24     19.93 o 
   1  17  12      271.37      270.16     22.49 o 
   2  17  12      114.53      129.44     19.33 o 
  -6  18  12       40.40       51.94     10.57 o 
  -5  18  12       15.30       15.75      4.53 o 
  -4  18  12       85.56       90.41     11.28 o 
  -3  18  12       20.17       32.81     12.21 o 
  -2  18  12      489.94      530.43     23.67 o 
  -1  18  12        0.08       -1.26      6.85 o 
   0  18  12      102.98      116.07     17.21 o 
   1  18  12      191.77      240.42     21.53 o 
   2  18  12       42.29       36.51     13.98 o 
  -6  19  12       47.32       59.62     14.84 o 
  -5  19  12        6.75       12.13      6.22 o 
  -4  19  12       25.53       42.93      8.99 o 
  -3  19  12       88.08       66.67     14.76 o 
  -2  19  12      134.86      170.05     14.80 o 
  -1  19  12        8.24       15.88      7.75 o 
   0  19  12      315.26      320.79     23.50 o 
   1  19  12      178.77      184.76     21.04 o 
  -5  20  12       15.59       19.20     13.30 o 
  -4  20  12        0.41        7.54      8.74 o 
  -3  20  12       28.70       24.42     11.04 o 
  -2  20  12       13.58       14.34     11.55 o 
  -1  20  12       73.81       51.85      9.68 o 
   0  20  12      122.94      151.76     18.55 o 
  -3  21  12        8.53        6.91      9.64 o 
  -2  21  12        3.76       10.71     11.22 o 
  -1  21  12      149.65      170.35     21.50 o 
 -10   1  13       14.55       17.25      4.28 o 
  -9   1  13       35.22       45.70      5.46 o 
  -8   1  13        0.00        0.60      2.03 o 
  -7   1  13      119.30      110.34      5.07 o 
  -6   1  13      128.37      124.49      5.56 o 
  -5   1  13       22.38       19.67      2.86 o 
  -4   1  13        2.93       -0.31      1.62 o 
  -3   1  13      128.06      116.53      4.37 o 
  -2   1  13        0.42       -2.87      3.37 o 
  -1   1  13       47.04       46.90      7.25 o 
   0   1  13      130.77      120.60      9.64 o 
   1   1  13      127.95      138.63     10.38 o 
   2   1  13        3.87       14.75      5.98 o 
   3   1  13        0.33       -8.36     10.89 o 
   4   1  13       15.06       -1.70     10.79 o 
   5   1  13        0.16       -1.06      9.64 o 
 -10   2  13       22.71       29.40      4.71 o 
  -9   2  13       12.62       14.70      3.78 o 
  -8   2  13      213.80      202.99      6.03 o 
  -7   2  13      297.50      283.84      7.32 o 
  -6   2  13        0.39        1.15      1.88 o 
  -5   2  13      659.83      581.08      9.20 o 
  -4   2  13       16.10       16.00      2.39 o 
  -3   2  13       32.82       44.28      2.88 o 
  -2   2  13      442.08      392.82     10.86 o 
  -1   2  13      110.50       98.09      8.89 o 
   0   2  13        2.38        3.23      5.59 o 
   1   2  13        0.14       -0.54      5.41 o 
   2   2  13       38.17       40.51      7.08 o 
   3   2  13       31.03       47.06      8.00 o 
   4   2  13      149.56      167.25     18.67 o 
   5   2  13      143.83      153.71     19.37 o 
 -10   3  13        1.66       12.79      3.93 o 
  -9   3  13        4.79        6.87      2.37 o 
  -8   3  13      202.86      202.47      5.72 o 
  -7   3  13       15.89       19.04      2.99 o 
  -6   3  13      580.49      554.17      9.30 o 
  -5   3  13      488.09      464.97      8.21 o 
  -4   3  13      242.77      213.51      5.50 o 
  -3   3  13      515.44      448.00      7.29 o 
  -2   3  13      509.20      426.81     11.41 o 
  -1   3  13       78.57       50.06      7.64 o 
   0   3  13        5.46        5.78      5.53 o 
   1   3  13       54.81       48.63     10.26 o 
   2   3  13       39.92       39.50      7.25 o 
   3   3  13       11.26       21.66     10.17 o 
   4   3  13        1.82        6.99      9.91 o 
   5   3  13        3.59       -2.62     10.23 o 
 -10   4  13        3.70        9.12      3.76 o 
  -9   4  13      130.54      122.06      4.78 o 
  -8   4  13       19.42       31.90      4.54 o 
  -7   4  13        1.75        7.21      2.19 o 
  -6   4  13      535.67      504.61      8.85 o 
  -5   4  13        1.76        4.40      1.98 o 
  -4   4  13     1156.49     1025.92     12.49 o 
  -3   4  13       95.34       80.64      3.86 o 
  -2   4  13       13.77        9.98      6.94 o 
  -1   4  13      224.34      201.13     11.17 o 
   0   4  13       91.77       87.37      8.50 o 
   1   4  13        2.28       -4.59      5.16 o 
   2   4  13       25.23       19.86      9.80 o 
   3   4  13        7.19       10.90      9.82 o 
   4   4  13        8.95        3.88     10.09 o 
   5   4  13        5.89       11.76     10.24 o 
 -10   5  13       57.27       58.93      5.74 o 
  -9   5  13      303.58      265.17      6.98 o 
  -8   5  13       19.69       22.60      2.91 o 
  -7   5  13      167.68      149.04      5.09 o 
  -6   5  13       58.31       60.86      3.99 o 
  -5   5  13      127.12      106.64      4.44 o 
  -4   5  13       78.30       87.35      4.24 o 
  -3   5  13       24.52       17.41      2.55 o 
  -2   5  13        1.13        8.03      5.90 o 
   0   5  13       11.15        6.59      5.79 o 
   1   5  13      128.99      133.97     15.55 o 
   2   5  13       84.20       85.56     13.86 o 
   3   5  13       36.55       29.81     11.25 o 
   4   5  13       14.28       29.96     11.94 o 
   5   5  13      127.63      145.30     10.19 o 
  -9   6  13       50.23       51.52      3.71 o 
  -8   6  13      426.67      389.51      8.22 o 
  -7   6  13     1020.71      943.14     12.28 o 
  -6   6  13      300.92      271.02      6.68 o 
  -5   6  13      613.07      572.71      9.84 o 
  -4   6  13      315.61      291.52      6.56 o 
  -3   6  13       45.01       35.71      3.02 o 
  -2   6  13      186.79      176.23     11.31 o 
  -1   6  13        0.78        1.85      5.36 o 
   0   6  13        8.67        1.69      3.97 o 
   1   6  13      180.94      181.80      9.63 o 
   2   6  13       10.97       11.05      4.34 o 
   3   6  13       31.71       39.22      6.59 o 
   4   6  13        3.45       -0.47      3.83 o 
   5   6  13        8.12       12.57      4.57 o 
  -9   7  13      142.53      151.63      5.34 o 
  -8   7  13       32.14       33.79      3.29 o 
  -7   7  13        4.49        4.57      2.21 o 
  -6   7  13        0.06        0.83      2.41 o 
  -5   7  13      280.57      247.52      6.29 o 
  -4   7  13       17.68       13.68      3.39 o 
  -3   7  13      109.86      107.35      4.69 o 
  -2   7  13       23.06       20.69      8.57 o 
  -1   7  13        0.15       -1.17      5.41 o 
   0   7  13        1.45       -0.21      7.77 o 
   1   7  13       44.28       30.84      9.31 o 
   2   7  13        1.47        7.19      4.18 o 
   3   7  13       19.02       17.39      5.04 o 
   4   7  13        2.39       -3.52      3.64 o 
  -9   8  13       49.35       47.29      3.87 o 
  -8   8  13      301.87      295.59      7.09 o 
  -7   8  13       18.73       19.94      2.80 o 
  -6   8  13      178.91      171.38      5.66 o 
  -5   8  13       24.15       23.89      3.00 o 
  -4   8  13        3.46        6.21      2.49 o 
  -3   8  13        4.16        8.95      2.49 o 
  -2   8  13       76.98       76.85      6.45 o 
  -1   8  13        6.78        2.78      8.35 o 
   0   8  13       53.12       74.42     12.57 o 
   1   8  13      203.61      211.70     18.15 o 
   2   8  13        1.78        8.30      8.07 o 
   3   8  13      105.32      110.21      9.83 o 
   4   8  13       30.00       45.00      7.09 o 
  -9   9  13       30.33       29.98      5.74 o 
  -8   9  13       12.53       14.13      2.62 o 
  -7   9  13      143.13      140.54      5.21 o 
  -6   9  13       96.82      101.30      4.83 o 
  -5   9  13      161.83      159.35      5.42 o 
  -4   9  13        0.92       -0.38      3.26 o 
  -3   9  13      138.65      137.43      5.80 o 
  -2   9  13       78.36       76.50      8.14 o 
  -1   9  13      118.97      144.18     15.72 o 
   0   9  13      222.05      234.46     17.79 o 
   1   9  13        1.89       -1.32      8.45 o 
   2   9  13        0.97        0.89      8.92 o 
   3   9  13      184.05      207.57     11.69 o 
   4   9  13        2.76        0.07      4.28 o 
  -9  10  13       13.06       23.59      4.59 o 
  -8  10  13        3.61        7.62      2.38 o 
  -7  10  13        3.60        5.96      2.42 o 
  -6  10  13       26.86       32.45      3.33 o 
  -5  10  13        0.03        3.45      2.53 o 
  -4  10  13       12.00       12.96      3.43 o 
  -3  10  13       39.53       47.32      5.53 o 
  -2  10  13      262.10      267.14     21.56 o 
  -1  10  13       62.25       45.12     10.88 o 
   0  10  13        8.19        9.19      8.28 o 
   1  10  13       14.33       24.48      9.63 o 
   2  10  13       41.36       59.98     13.71 o 
   3  10  13       37.50       27.49     10.37 o 
   4  10  13        1.79       11.86      5.31 o 
  -9  11  13       23.89       26.89      5.49 o 
  -8  11  13        1.86        3.77      3.37 o 
  -7  11  13       16.42       17.19      3.47 o 
  -6  11  13        8.48       10.42      4.22 o 
  -5  11  13       10.49       15.85      3.36 o 
  -4  11  13      147.76      161.37      6.39 o 
  -3  11  13        1.78        1.10      2.69 o 
  -2  11  13       31.82       37.33      6.96 o 
  -1  11  13        0.26        6.91      9.18 o 
   0  11  13       21.05       20.76      9.55 o 
   1  11  13       39.62       52.34     12.45 o 
   2  11  13        9.85       15.87      9.79 o 
   3  11  13       24.70       22.82     11.55 o 
   4  11  13        2.66       -4.37      5.52 o 
  -8  12  13        5.09        5.50      2.30 o 
  -7  12  13       39.54       32.72      3.45 o 
  -6  12  13       25.32       21.88      3.75 o 
  -5  12  13        1.04        1.03      2.69 o 
  -4  12  13       58.52       46.14      5.16 o 
  -3  12  13       20.16       36.15      7.29 o 
  -2  12  13       57.82       59.19      8.22 o 
  -1  12  13       32.73       37.61     10.80 o 
   0  12  13       20.02       30.00     10.63 o 
   1  12  13        1.56      -10.68      8.23 o 
   2  12  13        7.41        8.96      9.58 o 
   3  12  13       19.32       27.69     11.88 o 
  -8  13  13       29.43       34.17      4.99 o 
  -7  13  13        7.17       12.16      3.55 o 
  -6  13  13        0.22        0.65      2.63 o 
  -5  13  13        0.32        3.66      3.04 o 
  -4  13  13       28.74       32.40      4.82 o 
  -3  13  13       77.61      102.84     10.03 o 
  -2  13  13        4.43        2.82      5.52 o 
  -1  13  13       61.31       60.16     13.22 o 
   0  13  13      167.91      201.13     19.93 o 
   1  13  13       13.72       25.83     11.32 o 
   2  13  13      403.29      514.37     28.68 o 
   3  13  13       81.89       83.33     16.45 o 
  -8  14  13       30.38       35.55      5.11 o 
  -7  14  13        4.30       12.80      4.39 o 
  -6  14  13       96.89       88.55      7.15 o 
  -5  14  13        0.78        1.38      3.22 o 
  -4  14  13       15.91       13.49      4.22 o 
  -3  14  13       99.37      106.23     10.78 o 
  -2  14  13       42.22       55.46      8.70 o 
  -1  14  13        4.49       13.35     11.21 o 
   0  14  13        2.89       -2.35      8.65 o 
   1  14  13        0.60       -6.27      9.20 o 
   2  14  13       44.66       52.00     13.23 o 
   3  14  13       47.04       48.03     13.43 o 
  -7  15  13        4.07        1.16      3.73 o 
  -6  15  13       52.59       67.94      7.10 o 
  -5  15  13       96.16      102.97      7.51 o 
  -4  15  13       34.58       30.44      4.77 o 
  -3  15  13       22.37       29.92      7.85 o 
  -2  15  13      357.69      393.15     16.98 o 
  -1  15  13       30.70       44.43     12.46 o 
   0  15  13      129.31      156.55     18.43 o 
   1  15  13      339.38      328.44     23.14 o 
   2  15  13       43.78       39.99     13.47 o 
  -7  16  13       26.30       39.68     16.89 o 
  -6  16  13       15.87       18.53      4.78 o 
  -5  16  13        7.60       10.75      4.20 o 
  -4  16  13      124.88      153.99     10.48 o 
  -3  16  13       17.22       20.53      9.49 o 
  -2  16  13        0.00        8.74      7.13 o 
  -1  16  13        0.21       -9.43      9.37 o 
   0  16  13       56.67       46.89     12.62 o 
   1  16  13       70.76       86.57     16.22 o 
   2  16  13       44.12       42.19     13.79 o 
  -6  17  13      109.96      112.58     13.93 o 
  -5  17  13       30.33       35.64     12.32 o 
  -4  17  13        0.11       -1.31      5.67 o 
  -3  17  13        0.37       -0.98      6.36 o 
  -2  17  13        5.08       17.95      7.96 o 
  -1  17  13       29.93       29.12     11.79 o 
   0  17  13       25.85        9.48     11.34 o 
   1  17  13        3.79       11.96     11.96 o 
  -6  18  13       58.02       74.72      9.77 o 
  -5  18  13       21.37       33.86      7.22 o 
  -4  18  13       10.45       19.26      9.63 o 
  -3  18  13      452.64      493.67     19.46 o 
  -2  18  13       91.85      115.86     11.84 o 
  -1  18  13      107.68      109.75     16.58 o 
   0  18  13       80.88       98.08     16.69 o 
   1  18  13       31.04       35.26     12.74 o 
  -5  19  13       85.47       80.37     10.65 o 
  -4  19  13      242.98      270.41     22.54 o 
  -3  19  13      119.77      117.07     18.11 o 
  -2  19  13       12.96       23.23      7.85 o 
  -1  19  13      619.46      645.72     30.93 o 
   0  19  13        4.13        9.02     11.65 o 
  -3  20  13       80.51       78.14     15.49 o 
  -2  20  13      143.38      149.76     19.96 o 
  -1  20  13      142.18      109.62     16.46 o 
 -10   0  14      118.01      142.04     12.94 o 
  -9   0  14        1.91        5.80      2.74 o 
  -8   0  14        0.05        1.82      3.18 o 
  -7   0  14      285.27      288.70     10.86 o 
  -6   0  14        9.04        4.32      3.11 o 
  -5   0  14      178.79      162.37     12.70 o 
  -4   0  14      170.45      148.97     10.35 o 
  -3   0  14       60.40       47.91     11.39 o 
  -2   0  14       21.33       12.60      4.92 o 
  -1   0  14      130.98      146.84     15.04 o 
   0   0  14        0.27       -1.01      7.78 o 
   1   0  14      108.08      138.86     15.48 o 
   2   0  14        0.35        9.02      9.06 o 
   3   0  14       78.74      104.95     15.13 o 
   4   0  14       28.67       22.35     10.86 o 
 -10   1  14       16.71       34.92      5.80 o 
  -9   1  14       67.01       70.49      6.18 o 
  -8   1  14      114.90      107.24      5.25 o 
  -7   1  14       10.88        8.98      2.47 o 
  -6   1  14       89.24       75.69      4.48 o 
  -5   1  14      125.39      127.20      6.92 o 
  -4   1  14      143.70      123.42      4.57 o 
  -3   1  14      164.95      132.36     10.35 o 
  -2   1  14        0.89       -2.46      4.01 o 
  -1   1  14        0.03       -0.66      6.00 o 
   0   1  14       26.76       20.56      6.61 o 
   1   1  14       26.87       38.48      7.41 o 
   2   1  14       38.92       36.25      7.67 o 
   3   1  14        0.10       -6.60      8.60 o 
   4   1  14       67.09       66.25     13.87 o 
 -10   2  14       63.26       80.01      8.06 o 
  -9   2  14        5.61        6.42      2.20 o 
  -8   2  14       51.46       55.58      4.05 o 
  -7   2  14       23.84       21.81      3.21 o 
  -6   2  14      290.54      266.68      6.64 o 
  -5   2  14      113.65      106.22      4.49 o 
  -4   2  14       51.82       45.02      3.47 o 
  -3   2  14        8.43        0.87      4.30 o 
  -2   2  14        4.02        4.37      6.41 o 
  -1   2  14       14.17       24.93     12.07 o 
   0   2  14       13.89       13.49      9.40 o 
   1   2  14       28.62       28.08      6.80 o 
   2   2  14        4.67       -3.92      5.71 o 
   3   2  14        1.88       -1.67      8.87 o 
   4   2  14        2.30       -2.04      9.85 o 
  -9   3  14      170.04      163.42      5.79 o 
  -8   3  14      114.14      106.81      5.24 o 
  -7   3  14        3.34        8.47      2.49 o 
  -6   3  14       61.77       61.55      4.42 o 
  -5   3  14      141.23      127.58      4.83 o 
  -4   3  14        0.00        0.58      2.22 o 
  -3   3  14        5.19        2.39      2.25 o 
  -2   3  14      138.30      142.24     10.73 o 
  -1   3  14       11.08        5.29      8.23 o 
   0   3  14       15.65       21.48      6.61 o 
   1   3  14       84.25      108.00     15.86 o 
   2   3  14       45.45       40.38      7.78 o 
   3   3  14      114.72      111.96     16.28 o 
   4   3  14        0.07       -4.78      9.28 o 
  -9   4  14      209.46      210.61      7.66 o 
  -8   4  14        1.08        2.30      2.64 o 
  -7   4  14      498.56      455.67      8.94 o 
  -6   4  14       59.17       59.75      3.96 o 
  -5   4  14        0.42        0.17      1.83 o 
  -4   4  14       25.49       23.37      2.79 o 
  -3   4  14       31.71       30.18      3.56 o 
  -2   4  14       11.73        6.24      5.52 o 
  -1   4  14        2.52        5.91      6.10 o 
   0   4  14        6.22        3.20      8.95 o 
   1   4  14        0.13       -7.61      5.23 o 
   2   4  14       44.11       30.56     11.24 o 
   3   4  14        2.33        5.68     10.48 o 
   4   4  14        2.62       -4.46      9.86 o 
  -9   5  14       74.02       62.29      6.67 o 
  -8   5  14      424.30      411.34      8.79 o 
  -7   5  14       26.58       24.61      3.46 o 
  -6   5  14       95.06       92.88      4.88 o 
  -5   5  14       34.83       32.46      3.13 o 
  -4   5  14        0.47        1.77      2.23 o 
  -3   5  14        8.06       14.72      3.08 o 
  -2   5  14        6.74       12.59      7.75 o 
  -1   5  14       31.99       34.95      7.12 o 
   0   5  14       19.75       13.71      6.01 o 
   1   5  14       12.10        9.64      9.40 o 
   2   5  14        8.46       10.82      9.47 o 
   3   5  14       30.74       37.17     11.62 o 
   4   5  14        8.66       10.02      8.36 o 
  -9   6  14       42.20       43.05      4.33 o 
  -8   6  14       12.36       10.37      2.86 o 
  -7   6  14        7.46       10.31      2.68 o 
  -6   6  14       42.48       36.35      3.44 o 
  -5   6  14       80.13       86.54      4.60 o 
  -4   6  14       19.17       16.84      2.95 o 
  -3   6  14       92.29       87.57      6.52 o 
  -2   6  14        7.76       12.73      6.42 o 
  -1   6  14        2.77       -8.59      5.31 o 
   0   6  14       13.82       23.96      9.44 o 
   1   6  14      277.83      334.12     21.87 o 
   2   6  14       54.45       58.30      7.28 o 
   3   6  14      164.75      190.00     10.94 o 
   4   6  14       44.89       60.84      7.79 o 
  -9   7  14      208.60      219.12     12.52 o 
  -8   7  14       80.17       85.99      5.05 o 
  -7   7  14       54.08       62.68      4.42 o 
  -6   7  14      188.80      177.46      5.80 o 
  -5   7  14        9.55       14.67      2.62 o 
  -4   7  14       14.30       14.66      3.33 o 
  -3   7  14      250.79      272.67     11.29 o 
  -2   7  14       35.47       24.03      6.82 o 
  -1   7  14      128.85      120.26     15.24 o 
   0   7  14       81.08       19.63      8.03 o 
   1   7  14       45.60       47.59     11.66 o 
   2   7  14        1.67       -4.11      9.39 o 
   3   7  14      106.95      138.99     11.27 o 
   4   7  14       43.60       59.26      8.63 o 
  -9   8  14        1.17        2.84      2.45 o 
  -8   8  14       23.70       27.95      5.63 o 
  -7   8  14        6.99       10.19      2.69 o 
  -6   8  14      133.37      136.80      5.39 o 
  -5   8  14       34.29       34.62      3.80 o 
  -4   8  14      160.85      155.09      6.27 o 
  -3   8  14        9.19        8.02      5.66 o 
  -2   8  14        0.11        0.18      6.22 o 
  -1   8  14       76.68       50.52     11.43 o 
   0   8  14        7.12        2.49      9.20 o 
   1   8  14        0.93       -2.72      2.71 o 
   2   8  14        4.29      -14.35      9.03 o 
   3   8  14       26.56       29.82      6.08 o 
   4   8  14        0.24        1.38      4.13 o 
  -9   9  14       10.70       17.36      5.98 o 
  -8   9  14        4.12        3.55      2.67 o 
  -7   9  14        1.76        3.59      2.13 o 
  -6   9  14        4.27        5.84      2.53 o 
  -5   9  14       39.77       35.72      3.97 o 
  -4   9  14        8.06       11.28      3.15 o 
  -3   9  14        0.93        0.87      8.57 o 
  -2   9  14        9.10        6.10      9.38 o 
  -1   9  14      190.55      179.36     16.38 o 
   0   9  14       38.78       42.59     11.79 o 
   1   9  14        0.54       -6.54      7.85 o 
   2   9  14       69.86       -3.41      2.66 o 
   3   9  14       32.07       37.04     13.01 o 
  -8  10  14        3.24        1.67      3.30 o 
  -7  10  14       11.54       17.75      3.24 o 
  -6  10  14        5.42        6.90      3.83 o 
  -5  10  14       75.37       82.44      6.01 o 
  -4  10  14      114.38      126.07      6.60 o 
  -3  10  14       53.59       57.22      7.78 o 
  -2  10  14      106.48      100.17     14.36 o 
  -1  10  14      395.65      402.75     23.42 o 
   0  10  14        0.15       10.03      9.11 o 
   1  10  14      148.25      159.93     18.32 o 
   2  10  14      113.55      108.32     16.16 o 
   3  10  14      140.33       32.73      8.69 o 
  -8  11  14       16.28       23.51      3.24 o 
  -7  11  14        7.44        5.83      4.20 o 
  -6  11  14       35.73       46.26      4.72 o 
  -5  11  14        0.01        5.27      3.41 o 
  -4  11  14        3.47        8.27      3.24 o 
  -3  11  14       97.48      100.65      9.87 o 
  -2  11  14       79.92       96.10     14.81 o 
  -1  11  14        4.01       12.89     10.33 o 
   0  11  14      259.82      290.08     20.69 o 
   1  11  14      376.11      401.60     23.90 o 
   2  11  14      163.77      192.83     18.88 o 
   3  11  14       83.79       84.07     15.95 o 
  -8  12  14       61.61       75.04      7.19 o 
  -7  12  14        0.29        8.06      3.48 o 
  -6  12  14       19.59       24.92      3.99 o 
  -5  12  14        8.23       13.38      3.46 o 
  -4  12  14       62.43       65.99      6.84 o 
  -3  12  14        0.33       10.83      6.18 o 
  -2  12  14      108.03      122.54     16.10 o 
  -1  12  14       25.38       32.24     11.21 o 
   0  12  14       65.82       47.27     13.06 o 
   1  12  14        6.36       22.98     11.42 o 
   2  12  14       60.41       91.13     15.82 o 
   3  12  14        7.16       16.39     11.70 o 
  -8  13  14        0.59        3.80      3.50 o 
  -7  13  14       30.56       35.10      4.17 o 
  -6  13  14       97.08       98.66      6.44 o 
  -5  13  14       94.05      102.89      7.33 o 
  -4  13  14       85.07       92.12     15.29 o 
  -3  13  14      111.58      128.36     11.56 o 
  -2  13  14        5.34       -3.24     10.03 o 
  -1  13  14       63.10       66.41     14.61 o 
   0  13  14        8.34       10.27     10.03 o 
   1  13  14      100.44      127.76     17.60 o 
   2  13  14       38.58       51.35     13.61 o 
  -7  14  14       46.87       57.32      5.30 o 
  -6  14  14        7.11        8.19      3.51 o 
  -5  14  14       55.34       68.42      6.47 o 
  -4  14  14       63.15       80.97     10.28 o 
  -3  14  14       18.94       19.27      8.07 o 
  -2  14  14      162.95      212.12     19.94 o 
  -1  14  14       41.36       37.76     12.51 o 
   0  14  14       49.92       71.74     14.03 o 
   1  14  14        0.41      -10.64      9.08 o 
   2  14  14        1.45      -13.81      8.28 o 
  -7  15  14        7.37        4.31     11.30 o 
  -6  15  14        1.97        7.36      3.69 o 
  -5  15  14       30.35       43.03      5.32 o 
  -4  15  14        0.80       -0.20      8.85 o 
  -3  15  14       70.34       94.34     10.83 o 
  -2  15  14       91.98       90.14     15.43 o 
  -1  15  14       19.11       32.49     12.02 o 
   0  15  14      183.61      228.47     21.61 o 
   1  15  14       23.12       32.05     12.44 o 
   2  15  14      104.05      132.65     18.74 o 
  -6  16  14       48.69       53.54      6.52 o 
  -5  16  14      128.36      147.39      8.16 o 
  -4  16  14      136.17      131.47     12.18 o 
  -3  16  14       15.23        6.46     11.66 o 
  -2  16  14      102.52      116.28     17.04 o 
  -1  16  14       60.32       67.74     14.88 o 
   0  16  14        4.67        3.32     11.35 o 
   1  16  14        8.51       14.79     11.78 o 
  -6  17  14       34.77       56.96      9.28 o 
  -5  17  14        7.54       16.77      6.49 o 
  -4  17  14        2.95        7.84     10.18 o 
  -3  17  14        1.91       10.29      7.18 o 
  -2  17  14       38.85       35.15     12.77 o 
  -1  17  14      111.96      122.86     17.49 o 
   0  17  14       56.24       75.48     16.05 o 
  -5  18  14       67.11       82.65     14.42 o 
  -4  18  14       10.56       25.15     10.69 o 
  -3  18  14        0.01       -0.31     13.25 o 
  -2  18  14        8.54       -2.64      9.76 o 
  -1  18  14       10.17       -7.69     10.28 o 
   0  18  14       15.39        0.61     11.16 o 
  -3  19  14       21.40       38.38     12.39 o 
  -2  19  14       92.46      129.71     17.31 o 
  -9   1  15       18.18       18.60      3.01 o 
  -8   1  15       83.72       86.70      5.01 o 
  -7   1  15        6.14        9.28      2.58 o 
  -6   1  15       72.64       68.69      4.31 o 
  -5   1  15       11.85       16.64      2.87 o 
  -4   1  15        0.66        7.29      2.25 o 
  -3   1  15       61.91       65.80      9.00 o 
  -2   1  15        0.66       -2.65      5.95 o 
  -1   1  15        7.02       13.77      9.05 o 
   0   1  15        2.58        2.77      5.78 o 
   1   1  15      141.31      190.78     11.99 o 
   2   1  15       27.73       27.25      7.81 o 
   3   1  15      286.55      296.34     15.13 o 
   4   1  15        0.12       -8.37      8.78 o 
  -9   2  15      104.05      109.48      5.64 o 
  -8   2  15       89.35       91.83      5.11 o 
  -7   2  15      119.54      107.66      5.30 o 
  -6   2  15        0.24        0.46      1.95 o 
  -5   2  15       25.16       22.80      2.89 o 
  -4   2  15        7.24        4.25      3.20 o 
  -3   2  15       17.80       10.75      6.88 o 
  -2   2  15       25.47       18.79      7.04 o 
  -1   2  15       24.14       38.49      7.52 o 
   0   2  15       47.15       48.23      7.96 o 
   1   2  15        4.47       -0.69      6.04 o 
   2   2  15       40.73       37.10      7.99 o 
   3   2  15      182.18      211.52     19.97 o 
   4   2  15        5.50      -16.00      8.00 o 
  -9   3  15       54.80       46.51      4.00 o 
  -8   3  15       42.73       42.98      4.96 o 
  -7   3  15        1.09        7.08      2.29 o 
  -6   3  15        1.22        3.60      2.15 o 
  -5   3  15        0.00        2.28      1.85 o 
  -4   3  15        0.12        2.35      2.44 o 
  -3   3  15       24.03       26.86      7.54 o 
  -2   3  15       82.34       84.07      9.42 o 
  -1   3  15        6.88       11.89      6.58 o 
   0   3  15       72.95       84.00     10.79 o 
   1   3  15       24.28       11.94      6.74 o 
   2   3  15       31.89       54.14     13.08 o 
   3   3  15        0.30       -6.29      9.63 o 
   4   3  15      182.63      193.40     21.57 o 
  -9   4  15        5.50        5.12      2.53 o 
  -8   4  15        0.35        7.66      2.66 o 
  -7   4  15       10.50       12.31      2.81 o 
  -6   4  15        3.99        5.00      2.27 o 
  -5   4  15        0.77        4.87      1.95 o 
  -4   4  15       76.81       88.42      5.20 o 
  -3   4  15       34.94       23.30      6.96 o 
  -2   4  15       17.92       29.36      7.50 o 
  -1   4  15      197.57      213.06     12.55 o 
   0   4  15        6.00        0.71      5.69 o 
   1   4  15      125.53      142.75     17.17 o 
   2   4  15       44.58       47.77     12.56 o 
   3   4  15       16.78       23.88     10.92 o 
  -9   5  15       10.34       15.32      3.50 o 
  -8   5  15       18.44       22.26      2.99 o 
  -7   5  15       34.67       35.04      3.56 o 
  -6   5  15       21.80       18.93      2.99 o 
  -5   5  15        4.30        1.49      1.89 o 
  -4   5  15        8.97        6.91      3.46 o 
  -3   5  15        0.40       -2.51      7.36 o 
  -2   5  15        0.32       -0.59      3.33 o 
  -1   5  15        8.94       17.06      6.67 o 
   0   5  15       21.00       15.33      9.09 o 
   1   5  15        1.22       -3.00      8.21 o 
   2   5  15        0.79       -6.45      8.65 o 
   3   5  15       77.13       99.76      9.68 o 
  -9   6  15       20.52       21.70      3.69 o 
  -8   6  15       21.58       23.57      4.85 o 
  -7   6  15       11.81       14.76      3.75 o 
  -6   6  15        0.54        4.39      2.24 o 
  -5   6  15       77.49       86.57      5.02 o 
  -4   6  15       31.25       36.13      4.41 o 
  -3   6  15       96.20       95.17      9.75 o 
  -2   6  15       40.05       70.39      8.83 o 
  -1   6  15       53.77       50.05     10.74 o 
   0   6  15        1.14       -0.47      8.57 o 
   1   6  15        3.20        4.45     10.09 o 
   2   6  15        0.00        5.99      9.94 o 
   3   6  15       35.36       16.98      5.82 o 
  -9   7  15        0.01        7.87      4.63 o 
  -8   7  15       39.61       51.07      4.11 o 
  -7   7  15        5.84       10.99      2.55 o 
  -6   7  15        5.85        6.62      3.06 o 
  -5   7  15        9.55        5.31      2.74 o 
  -4   7  15        9.02        3.69      2.72 o 
  -3   7  15       12.89       16.50      6.82 o 
  -2   7  15      109.26      103.88     10.05 o 
  -1   7  15      196.33      234.14     19.49 o 
   0   7  15      145.04      114.48     13.96 o 
   1   7  15       69.66       73.87     14.19 o 
   2   7  15        4.31       20.96     11.83 o 
   3   7  15       13.25       11.09     10.53 o 
  -9   8  15       15.32       22.23      5.25 o 
  -8   8  15       20.17       21.72      3.34 o 
  -7   8  15       45.89       59.98      5.28 o 
  -6   8  15        1.08        3.98      3.14 o 
  -5   8  15      146.42      159.16      6.36 o 
  -4   8  15        2.88        6.78      3.02 o 
  -3   8  15       19.17       19.40      8.79 o 
  -2   8  15        0.22      -15.69      7.84 o 
  -1   8  15       41.13       42.41     11.77 o 
   0   8  15        8.42        5.02      9.45 o 
   1   8  15       73.18       72.72     13.42 o 
   2   8  15       91.14      122.84     17.57 o 
   3   8  15        2.11       -4.38     10.10 o 
  -8   9  15      170.46      198.33     10.68 o 
  -7   9  15        8.19       14.41      2.94 o 
  -6   9  15      103.36      111.77      6.09 o 
  -5   9  15      108.65      105.60      6.28 o 
  -4   9  15       12.78       15.79      4.76 o 
  -3   9  15      202.70      187.28     17.73 o 
  -2   9  15        4.53       -4.19      8.78 o 
  -1   9  15        0.28       -0.35      8.61 o 
   0   9  15       29.10       24.64     12.09 o 
   1   9  15       10.91       24.63     10.99 o 
   2   9  15       11.38       34.02     13.34 o 
   3   9  15        0.53      -13.28      9.31 o 
  -8  10  15        0.07        5.67      3.85 o 
  -7  10  15       32.91       24.29      3.25 o 
  -6  10  15       50.19       59.72      4.93 o 
  -5  10  15        0.72        4.95      3.00 o 
  -4  10  15       40.57       56.86      6.65 o 
  -3  10  15       33.40       23.76     10.98 o 
  -2  10  15       11.90       11.02     10.12 o 
  -1  10  15       43.48       57.67     12.75 o 
   0  10  15        4.84       -3.81      8.93 o 
   1  10  15       32.35       46.55     13.09 o 
   2  10  15       53.36       73.75     15.52 o 
  -8  11  15        2.82        0.89      3.36 o 
  -7  11  15      124.31      125.02      6.60 o 
  -6  11  15        0.20        7.24      2.90 o 
  -5  11  15        1.21        5.32      3.11 o 
  -4  11  15        1.69       13.82      5.90 o 
  -3  11  15      113.73      113.21     16.77 o 
  -2  11  15      111.85      153.08     18.08 o 
  -1  11  15       89.79      117.80     16.17 o 
   0  11  15       68.30       68.32     13.53 o 
   1  11  15      163.08      184.50     20.45 o 
   2  11  15       21.41       19.68     10.84 o 
  -7  12  15        0.62        1.82      3.31 o 
  -6  12  15       62.47       77.61      6.90 o 
  -5  12  15        8.75       10.94      3.59 o 
  -4  12  15      249.03      287.23     14.87 o 
  -3  12  15      381.67      406.16     25.48 o 
  -2  12  15      294.09      386.27     23.39 o 
  -1  12  15      323.87      326.94     23.58 o 
   0  12  15        9.54        5.86     10.23 o 
   1  12  15        0.72        0.27      9.13 o 
   2  12  15        8.37        7.23     10.95 o 
  -7  13  15        3.64        6.10      3.49 o 
  -6  13  15       97.93      122.44      9.23 o 
  -5  13  15       46.79       53.71      6.52 o 
  -4  13  15       41.89       42.61      8.21 o 
  -3  13  15       43.62       30.10     13.08 o 
  -2  13  15       95.63       97.03     15.59 o 
  -1  13  15       94.06      124.43     17.86 o 
   0  13  15      319.93      348.57     24.20 o 
   1  13  15        8.14       12.15     11.17 o 
  -7  14  15        0.19       -4.20      7.00 o 
  -6  14  15        5.90       10.70      6.24 o 
  -5  14  15       28.37       33.84      6.59 o 
  -4  14  15       72.29       81.80     10.47 o 
  -3  14  15        2.40       -8.32     10.37 o 
  -2  14  15       58.17       48.59     14.03 o 
  -1  14  15        0.63       14.91     11.09 o 
   0  14  15       91.87       89.45     16.28 o 
   1  14  15      159.96      151.48     19.50 o 
  -6  15  15       11.34       17.61      5.31 o 
  -5  15  15        0.12        1.34     12.50 o 
  -4  15  15       19.34       23.08      7.51 o 
  -3  15  15       20.64       30.39     11.73 o 
  -2  15  15       13.44       -2.51     10.97 o 
  -1  15  15       82.23      104.82     17.24 o 
   0  15  15        4.27        0.37     11.06 o 
   1  15  15       24.21       49.68     13.98 o 
  -5  16  15       56.18       71.21     13.26 o 
  -4  16  15       63.52       78.20     13.24 o 
  -3  16  15       73.78       71.94     15.26 o 
  -2  16  15      146.95      220.78     22.25 o 
  -1  16  15       16.23       31.36     12.45 o 
   0  16  15       66.06       78.84     16.14 o 
  -5  17  15       22.76       48.38     12.09 o 
  -4  17  15       85.74       85.59     18.65 o 
  -3  17  15       59.56       54.24     13.56 o 
  -2  17  15        5.75       -8.71     10.51 o 
  -1  17  15        7.20        1.18     10.05 o 
  -3  18  15       27.49       13.34     11.46 o 
  -9   0  16       13.21        8.49     10.98 o 
  -8   0  16       25.36       33.44     11.02 o 
  -7   0  16        0.00        6.34      4.41 o 
  -6   0  16        9.21       10.28      3.08 o 
  -5   0  16        5.93       13.47      3.25 o 
  -4   0  16       20.86        9.36      9.49 o 
  -3   0  16      103.50      135.61     17.08 o 
  -2   0  16        0.54        2.21      9.92 o 
  -1   0  16      131.65      183.05     18.20 o 
   0   0  16       87.93       75.98     13.11 o 
   1   0  16       69.93       68.97     13.58 o 
   2   0  16        6.74       23.31     11.17 o 
   3   0  16       63.68       69.96     14.30 o 
  -9   1  16       21.90       30.54      5.63 o 
  -8   1  16        0.55        4.19      2.74 o 
  -7   1  16       21.43       20.90      3.69 o 
  -6   1  16        0.14        3.30      2.21 o 
  -5   1  16        3.81        3.55      2.00 o 
  -4   1  16        4.34        4.37      6.48 o 
  -3   1  16        5.49        6.75      7.09 o 
  -2   1  16       53.31       54.66      8.73 o 
  -1   1  16      156.23      165.56     12.38 o 
   0   1  16       18.79       19.08      7.52 o 
   1   1  16      110.67      139.84     11.77 o 
   2   1  16      276.61      301.31     18.87 o 
   3   1  16       23.73        5.84     10.31 o 
  -9   2  16        1.83       17.05      5.01 o 
  -8   2  16        3.33        3.29      2.23 o 
  -7   2  16       12.08       11.22      2.65 o 
  -6   2  16       24.17       32.44      3.56 o 
  -5   2  16        3.08        6.18      2.36 o 
  -4   2  16       21.94       22.27      7.66 o 
  -3   2  16        1.15        3.31      6.71 o 
  -2   2  16       23.97       32.66      8.08 o 
  -1   2  16      117.78      141.99     11.56 o 
   0   2  16      365.35      385.20     15.70 o 
   1   2  16      150.51      174.80     12.57 o 
   2   2  16      103.25      114.01     16.41 o 
   3   2  16       10.73        2.77     10.07 o 
  -9   3  16        0.53        9.80      4.85 o 
  -8   3  16        2.29        7.65      4.37 o 
  -7   3  16        1.70        6.49      2.26 o 
  -6   3  16        4.22       12.84      2.70 o 
  -5   3  16        4.54        8.76      2.76 o 
  -4   3  16        3.18        5.12      5.03 o 
  -3   3  16      125.57      159.25     12.34 o 
  -2   3  16        2.59        2.04      6.56 o 
  -1   3  16        0.01       -7.48      5.88 o 
   0   3  16        6.27       14.55      7.07 o 
   1   3  16      281.43      322.18     15.14 o 
   2   3  16        0.16       18.54     11.03 o 
   3   3  16      131.45      139.67     18.51 o 
  -9   4  16        6.48        8.48      5.90 o 
  -8   4  16        7.61        8.65      2.64 o 
  -7   4  16        2.20        6.04      2.28 o 
  -6   4  16        0.10        1.57      2.77 o 
  -5   4  16        7.38       10.15      3.19 o 
  -4   4  16       19.46       14.25      6.98 o 
  -3   4  16       20.57       33.10     11.49 o 
  -2   4  16       13.44       15.16      6.81 o 
  -1   4  16       21.40       19.79      7.54 o 
   0   4  16       39.70       43.03      8.51 o 
   1   4  16        9.09       12.44     11.10 o 
   2   4  16      117.13      119.66     17.33 o 
   3   4  16        4.17       -4.48      8.93 o 
  -9   5  16        0.00        9.96      5.14 o 
  -8   5  16        3.30        4.30      2.33 o 
  -7   5  16        0.54        3.97      2.52 o 
  -6   5  16        3.23        4.93      2.40 o 
  -5   5  16        3.27        9.31      3.01 o 
  -4   5  16       14.60       18.92      7.75 o 
  -3   5  16      118.18      138.97     11.89 o 
  -2   5  16       19.94       17.24      7.10 o 
  -1   5  16       92.76       78.22      9.70 o 
   0   5  16       78.95       73.59     14.07 o 
   1   5  16        0.75       -5.95      9.56 o 
   2   5  16       49.27       43.06     13.21 o 
   3   5  16       31.53       37.37     13.03 o 
  -8   6  16        0.54        4.30      2.37 o 
  -7   6  16        6.85       10.53      2.64 o 
  -6   6  16       15.49       21.67      3.64 o 
  -5   6  16        0.95        4.74      4.15 o 
  -4   6  16       20.43       40.87      8.44 o 
  -3   6  16        7.47        3.00      6.82 o 
  -2   6  16       80.29       87.98     10.02 o 
  -1   6  16      100.18      108.77     15.44 o 
   0   6  16      253.22      223.53     19.42 o 
   1   6  16       17.06       11.33     10.06 o 
   2   6  16      136.67      147.12     19.09 o 
  -8   7  16        1.37        3.92      2.32 o 
  -7   7  16       57.32       57.03      4.73 o 
  -6   7  16       18.45       26.43      3.80 o 
  -5   7  16       25.89       28.91      5.75 o 
  -4   7  16        3.52       10.41      6.97 o 
  -3   7  16      117.09      128.96     11.56 o 
  -2   7  16       44.59       52.27      8.88 o 
  -1   7  16        0.49       -0.34      8.86 o 
   0   7  16       42.12       56.70     13.20 o 
   1   7  16      195.71      237.29     20.73 o 
   2   7  16       40.93       45.63     13.80 o 
  -8   8  16       14.49        8.57      2.84 o 
  -7   8  16       50.42       60.24      4.56 o 
  -6   8  16      112.06      108.24      6.28 o 
  -5   8  16      106.91      123.38      6.71 o 
  -4   8  16       84.06       89.21     10.55 o 
  -3   8  16       68.67       70.89     12.93 o 
  -2   8  16        6.93        0.25     10.02 o 
  -1   8  16        9.30       16.22     11.42 o 
   0   8  16      111.50       12.84      7.98 o 
   1   8  16       70.13       68.42     14.13 o 
   2   8  16        6.21        9.50     11.41 o 
  -8   9  16        0.00        8.06      3.53 o 
  -7   9  16        0.56        7.90      3.91 o 
  -6   9  16       10.57        7.23      4.22 o 
  -5   9  16        0.69       -0.14      5.36 o 
  -4   9  16      128.96      116.09     11.20 o 
  -3   9  16      160.04      181.19     19.64 o 
  -2   9  16       36.07       22.98     11.80 o 
  -1   9  16      105.45      152.22     17.97 o 
   0   9  16        0.00       -5.55      9.26 o 
   1   9  16       10.07       -5.45      2.73 o 
   2   9  16       22.42       42.11     13.85 o 
  -8  10  16        1.45        7.10      5.93 o 
  -7  10  16      176.00      183.72      8.61 o 
  -6  10  16       68.93       96.88      6.52 o 
  -5  10  16        0.24        4.63      6.01 o 
  -4  10  16      168.55      230.46     21.66 o 
  -3  10  16      171.14      204.00     21.07 o 
  -2  10  16        3.13      -12.40      9.68 o 
  -1  10  16       11.95        6.57     10.35 o 
   0  10  16      103.97      128.74     18.28 o 
   1  10  16      107.96       90.77     16.44 o 
   2  10  16        0.30       -0.51      3.85 o 
  -7  11  16       47.73       54.89      6.17 o 
  -6  11  16      154.42      182.60     12.70 o 
  -5  11  16      412.87      411.30     47.24 o 
  -4  11  16        4.90       -5.73     11.46 o 
  -3  11  16       15.29       10.44     10.92 o 
  -2  11  16      112.84      117.67     17.17 o 
  -1  11  16       11.71       -0.58     10.58 o 
   0  11  16        6.27       16.25     10.30 o 
   1  11  16      377.21      421.84     26.99 o 
  -7  12  16       48.68       66.60      5.72 o 
  -6  12  16        5.20       21.03      4.49 o 
  -5  12  16        4.77       12.99     12.76 o 
  -4  12  16       29.35       24.15     13.14 o 
  -3  12  16        4.17       15.81     11.41 o 
  -2  12  16        2.60       -4.37      9.67 o 
  -1  12  16      230.74      269.90     22.79 o 
   0  12  16      162.29      200.69     19.90 o 
   1  12  16      124.60      161.23     19.95 o 
  -6  13  16       12.26       29.65     12.61 o 
  -5  13  16       16.21       27.72      8.06 o 
  -4  13  16       15.86       14.06     12.52 o 
  -3  13  16        4.42        3.95     11.34 o 
  -2  13  16      113.79      140.60     18.75 o 
  -1  13  16       63.34       62.21     14.24 o 
   0  13  16      126.56       85.30     16.28 o 
  -6  14  16       21.66       35.97     14.91 o 
  -5  14  16      119.40      147.25     33.83 o 
  -4  14  16      160.29      187.85     20.84 o 
  -3  14  16       30.38       40.97     13.39 o 
  -2  14  16       95.28      125.00     17.83 o 
  -1  14  16       51.14       33.55     13.03 o 
   0  14  16       18.11       30.30     12.39 o 
  -5  15  16        1.23       19.65     18.07 o 
  -4  15  16        2.22        0.46     11.03 o 
  -3  15  16       99.22      101.39     16.95 o 
  -2  15  16       74.11       78.40     16.31 o 
  -1  15  16       13.16       10.74     11.89 o 
  -4  16  16       10.64        3.73     11.03 o 
  -3  16  16       72.45      101.21     17.13 o 
  -2  16  16        4.91       11.09     12.12 o 
  -8   1  17        0.44        4.89      2.48 o 
  -7   1  17        5.95        6.36      2.87 o 
  -6   1  17        0.21        6.32      1.81 o 
  -5   1  17       52.02       57.67      9.79 o 
  -4   1  17        7.45       -1.88      7.69 o 
  -3   1  17       40.04       57.20      9.54 o 
  -2   1  17       23.01       33.23      8.94 o 
  -1   1  17        0.13        7.21      7.47 o 
   0   1  17      137.79      145.15     12.41 o 
   1   1  17        1.47        0.94      6.74 o 
   2   1  17        9.38        0.24      6.83 o 
  -8   2  17        5.89        7.69      2.87 o 
  -7   2  17        0.15        2.05      2.95 o 
  -6   2  17        4.33       11.57      3.01 o 
  -5   2  17       14.62       10.78      4.01 o 
  -4   2  17        8.11        4.20      7.46 o 
  -3   2  17      239.39      270.12     15.01 o 
  -2   2  17      162.63      173.63     13.38 o 
  -1   2  17      384.90      413.44     17.29 o 
   0   2  17      125.91      125.93     13.49 o 
   1   2  17       43.27       50.69      8.90 o 
   2   2  17        0.10      -13.14      8.38 o 
  -8   3  17        5.45        6.94      3.04 o 
  -7   3  17        0.45        0.40      2.38 o 
  -6   3  17        8.84       12.54      3.92 o 
  -5   3  17       13.38       16.23      8.24 o 
  -4   3  17      327.66      349.30     16.59 o 
  -3   3  17       62.12       59.02      9.83 o 
  -2   3  17      238.47      252.49     14.91 o 
  -1   3  17       36.50       26.74      8.17 o 
   0   3  17        7.62       19.19      7.67 o 
   1   3  17       19.30       12.35     10.97 o 
   2   3  17        9.64        0.08     10.35 o 
  -8   4  17       10.95       11.81      3.01 o 
  -7   4  17       27.28       39.11      3.93 o 
  -6   4  17        0.33        5.04      2.79 o 
  -5   4  17       89.12       88.42     11.02 o 
  -4   4  17        0.26       -6.43      7.23 o 
  -3   4  17       41.26       51.71      9.80 o 
  -2   4  17      296.87      296.92     15.74 o 
  -1   4  17      140.44      159.25     12.59 o 
   0   4  17       20.57       19.29     10.83 o 
   1   4  17        3.05        2.47     10.29 o 
   2   4  17        3.72       -0.53     10.06 o 
  -8   5  17        4.60       12.49      3.72 o 
  -7   5  17       11.30       14.19      4.10 o 
  -6   5  17       12.86       14.18      6.32 o 
  -5   5  17      110.21       97.55     11.46 o 
  -4   5  17       19.62       24.13      8.21 o 
  -3   5  17       84.38      102.08     15.85 o 
  -2   5  17        8.24       -0.65     15.89 o 
  -1   5  17       26.33       29.60      8.52 o 
   0   5  17       61.08       69.73     15.05 o 
   1   5  17      107.59      102.64     16.23 o 
   2   5  17       32.42       33.74     13.37 o 
  -8   6  17        5.83        7.12      3.01 o 
  -7   6  17        1.07       12.49      4.82 o 
  -6   6  17        3.40        3.06      3.53 o 
  -5   6  17        9.43        1.18      7.29 o 
  -4   6  17       19.06       22.14      8.24 o 
  -3   6  17       51.20       56.29      9.98 o 
  -2   6  17       39.49       50.64     12.99 o 
  -1   6  17      102.91      131.48     18.09 o 
   0   6  17       82.16       64.65     14.39 o 
   1   6  17        1.36        1.54     10.69 o 
   2   6  17      285.32      260.78     22.72 o 
  -8   7  17       16.69       25.61      4.63 o 
  -7   7  17       35.95       42.64      5.12 o 
  -6   7  17       35.13       53.23      6.61 o 
  -5   7  17       10.77       13.91      7.85 o 
  -4   7  17        1.74       -1.18      7.09 o 
  -3   7  17       17.41        6.94      8.15 o 
  -2   7  17       96.54      111.54     16.93 o 
  -1   7  17        7.41       -4.90      3.57 o 
   0   7  17       38.98       26.33     11.64 o 
   1   7  17      327.24      350.88     24.54 o 
  -7   8  17       33.35       35.28      4.91 o 
  -6   8  17      110.32      133.30     12.09 o 
  -5   8  17      138.41      129.18     12.37 o 
  -4   8  17       75.74       86.32     10.75 o 
  -3   8  17       20.50       -7.21     10.90 o 
  -2   8  17       53.35       58.78     14.37 o 
  -1   8  17       37.81       35.69     12.30 o 
   0   8  17        0.63       -1.15      6.69 o 
   1   8  17      540.91      610.48     30.87 o 
  -7   9  17        3.61        4.33      3.38 o 
  -6   9  17        5.63        5.36      4.13 o 
  -5   9  17        7.79        4.08      9.73 o 
  -4   9  17      170.39      202.29     21.76 o 
  -3   9  17       44.26       67.63     14.88 o 
  -2   9  17      109.95      129.64     17.49 o 
  -1   9  17      612.00      663.76     32.29 o 
   0   9  17      113.15      120.34     17.27 o 
   1   9  17      193.06      220.52     22.72 o 
  -7  10  17       78.24       90.70      8.88 o 
  -6  10  17        9.47        9.82     10.26 o 
  -5  10  17       75.15       78.35     10.63 o 
  -4  10  17        1.05        7.38     12.08 o 
  -3  10  17      158.54      159.54     20.27 o 
  -2  10  17      242.07      245.03     20.30 o 
  -1  10  17       84.59      116.98     17.11 o 
   0  10  17      198.23      236.72     20.60 o 
   1  10  17       11.07        7.55     11.65 o 
  -7  11  17       18.55       27.14      7.14 o 
  -6  11  17        0.02        3.83      6.47 o 
  -5  11  17        7.96       24.43     13.52 o 
  -4  11  17       36.23       49.16     14.90 o 
  -3  11  17       71.62       56.49     14.91 o 
  -2  11  17       65.27       58.59     14.00 o 
  -1  11  17      169.93      163.38     19.82 o 
   0  11  17       66.33       67.63     14.75 o 
  -6  12  17       12.37        6.36     12.52 o 
  -5  12  17        9.62        4.12     12.49 o 
  -4  12  17        0.04        2.34     11.32 o 
  -3  12  17      220.54      237.96     22.05 o 
  -2  12  17       63.19       62.03     14.56 o 
  -1  12  17       90.72      120.02     17.51 o 
   0  12  17       19.74       53.02     13.02 o 
  -5  13  17       47.87       32.98     13.87 o 
  -4  13  17       16.53       17.33     13.13 o 
  -3  13  17      117.03      122.95     18.46 o 
  -2  13  17       41.64       42.77     14.29 o 
  -1  13  17       55.65       61.31     15.52 o 
  -5  14  17       26.05        9.98     12.58 o 
  -4  14  17      108.29       74.46     15.96 o 
  -3  14  17       56.51       73.82     16.09 o 
  -2  14  17        2.68        4.08     12.42 o 
  -8   0  18       28.70       27.64      5.20 o 
  -7   0  18        0.91        1.97      3.77 o 
  -6   0  18        0.00      -12.73     10.39 o 
  -5   0  18       60.26       72.94     15.58 o 
  -4   0  18      434.93      479.35     28.69 o 
  -3   0  18       21.11       18.59     12.35 o 
  -2   0  18      216.16      237.24     21.29 o 
  -1   0  18        1.28       -2.38     10.19 o 
   0   0  18       35.23       30.13     12.56 o 
   1   0  18       39.33       44.03     12.67 o 
  -8   1  18        2.63        5.03      3.42 o 
  -7   1  18       23.29       19.89      4.82 o 
  -6   1  18      143.26      150.08     13.77 o 
  -5   1  18       13.75        9.66      8.31 o 
  -4   1  18       69.68       61.87     10.66 o 
  -3   1  18       28.06       23.40      8.76 o 
  -2   1  18       24.55       18.59      8.41 o 
  -1   1  18      121.02      125.43     12.05 o 
   0   1  18        0.36       -1.51      7.40 o 
   1   1  18       29.80       30.10     10.32 o 
  -8   2  18       21.76       27.38      3.79 o 
  -7   2  18       91.56      102.30      7.02 o 
  -6   2  18       24.53       20.13      8.39 o 
  -5   2  18       13.70        6.52      8.46 o 
  -4   2  18        2.32       11.88      8.85 o 
  -3   2  18       43.41       69.40     16.54 o 
  -2   2  18       15.99       20.63      8.37 o 
  -1   2  18       10.58        7.98      7.39 o 
   0   2  18       73.39       63.50     10.19 o 
   1   2  18      290.28      280.08     21.70 o 
  -8   3  18        6.70       12.16      3.52 o 
  -7   3  18       36.58       48.20      5.35 o 
  -6   3  18       26.29       22.80      9.99 o 
  -5   3  18      416.45      461.00     27.72 o 
  -4   3  18        0.47       -5.45      7.92 o 
  -3   3  18      132.69      137.72     13.37 o 
  -2   3  18       52.75       47.19     14.58 o 
  -1   3  18       81.19       82.46     10.61 o 
   0   3  18       19.05        3.27      7.62 o 
   1   3  18       37.32       23.59     11.52 o 
  -8   4  18       20.50       20.96      4.43 o 
  -7   4  18       14.40       17.66      4.54 o 
  -6   4  18       86.14       78.25     10.81 o 
  -5   4  18       22.62       18.56      8.48 o 
  -4   4  18       29.32       46.81     14.24 o 
  -3   4  18      288.06      289.19     16.80 o 
  -2   4  18        8.97        1.98      7.82 o 
  -1   4  18      162.32      175.63     13.57 o 
   0   4  18      111.12      136.49     18.77 o 
   1   4  18       35.44       50.19     14.07 o 
  -7   5  18        2.84        1.20      3.49 o 
  -6   5  18       31.62       22.92     11.13 o 
  -5   5  18        1.09        8.78      7.99 o 
  -4   5  18      146.64      143.21     13.55 o 
  -3   5  18       19.48       10.28      5.61 o 
  -2   5  18      134.45      131.75     12.61 o 
  -1   5  18        1.86       -3.66     10.90 o 
   0   5  18      229.94      218.33     20.10 o 
   1   5  18      192.68      209.21     22.30 o 
  -7   6  18      104.14       87.04      7.42 o 
  -6   6  18       34.17       27.94      8.91 o 
  -5   6  18        1.82       22.67      8.77 o 
  -4   6  18        2.43       10.26      8.12 o 
  -3   6  18        1.11       -3.30      7.77 o 
  -2   6  18        7.43        9.62     11.16 o 
  -1   6  18      411.78      515.38     28.91 o 
   0   6  18       25.51       16.78     11.49 o 
  -7   7  18       12.76       14.91      4.03 o 
  -6   7  18       64.46       69.49     10.90 o 
  -5   7  18       57.35       52.32     11.23 o 
  -4   7  18       36.26       42.34      9.88 o 
  -3   7  18      167.11      198.30     19.73 o 
  -2   7  18      184.80      172.53     20.60 o 
  -1   7  18      738.35      783.60     35.46 o 
   0   7  18       37.49       39.69     13.09 o 
  -7   8  18        2.40        4.35      3.78 o 
  -6   8  18        2.31        3.09      7.54 o 
  -5   8  18      112.00      124.98     12.72 o 
  -4   8  18      107.63       83.29     11.37 o 
  -3   8  18      546.94      615.25     31.75 o 
  -2   8  18       79.71       82.53     15.22 o 
  -1   8  18      192.40      161.58     19.82 o 
   0   8  18       13.24      -10.31      9.24 o 
  -6   9  18       34.21       34.04      9.77 o 
  -5   9  18       70.79       87.21     11.19 o 
  -4   9  18       50.98       46.69     14.72 o 
  -3   9  18      201.76      200.81     21.37 o 
  -2   9  18      100.86      128.80     18.24 o 
  -1   9  18        4.67       -1.01     11.22 o 
   0   9  18       53.37       -2.33      6.13 o 
  -6  10  18       16.32       20.69     22.00 o 
  -5  10  18      303.63      302.71     25.04 o 
  -4  10  18       68.27       59.53     15.04 o 
  -3  10  18      141.30      117.66     18.24 o 
  -2  10  18      152.06      183.06     20.47 o 
  -1  10  18       45.32       63.05     14.97 o 
  -5  11  18      136.13      156.16     20.34 o 
  -4  11  18      284.09      320.63     24.90 o 
  -3  11  18       19.17       11.30     12.43 o 
  -2  11  18        4.40       12.65     11.57 o 
  -1  11  18       32.15       40.96     13.41 o 
  -5  12  18        3.49        2.78     12.57 o 
  -4  12  18        0.78        6.51     12.84 o 
  -3  12  18       11.69        7.34     11.80 o 
  -2  12  18       20.72       24.45     13.21 o 
  -7   1  19       77.88       68.99     26.21 o 
  -6   1  19      104.03      105.27     12.52 o 
  -5   1  19       69.06       80.70     13.20 o 
  -4   1  19       22.29       15.54      9.27 o 
  -3   1  19        1.19        2.32      8.62 o 
  -2   1  19        1.87        7.12      8.40 o 
  -1   1  19       18.53       10.28      8.12 o 
   0   1  19       13.91       14.43      8.00 o 
  -7   2  19       53.82       57.49     10.50 o 
  -6   2  19       13.65        6.44      3.06 o 
  -5   2  19        7.28        6.66      8.90 o 
  -4   2  19        4.28        2.25      7.99 o 
  -3   2  19       15.57       14.10     11.44 o 
  -2   2  19        0.30        7.79      8.25 o 
  -1   2  19       21.76        2.33      7.86 o 
   0   2  19       59.44       81.27     11.02 o 
  -7   3  19        4.44        9.03      7.89 o 
  -6   3  19        8.13        9.09      8.72 o 
  -5   3  19      118.22       70.95     24.62 o 
  -4   3  19       20.78        9.82      8.75 o 
  -3   3  19      347.05      313.88     17.31 o 
  -2   3  19       79.95      112.43     21.57 o 
  -1   3  19      166.42      178.98     14.20 o 
   0   3  19      213.79      227.64     21.48 o 
  -7   4  19       23.97       38.80      9.08 o 
  -6   4  19        2.26       -3.14     15.49 o 
  -5   4  19       65.38       70.37     11.03 o 
  -4   4  19       81.10       74.50     11.23 o 
  -3   4  19        9.54        5.23      8.58 o 
  -2   4  19      595.95      565.59     29.52 o 
  -1   4  19      321.48      327.27     23.59 o 
   0   4  19       19.53        5.32     11.83 o 
  -6   5  19        3.62       18.40     10.82 o 
  -5   5  19       13.51       -0.48     15.00 o 
  -4   5  19      252.91      268.90     16.70 o 
  -3   5  19      391.76      439.03     19.37 o 
  -2   5  19       13.53       30.13     13.62 o 
  -1   5  19       74.83       58.13     15.18 o 
  -6   6  19      178.50      155.03     14.09 o 
  -5   6  19      352.53      390.13     18.53 o 
  -4   6  19      201.05      228.39     15.40 o 
  -3   6  19      504.97      543.54     28.81 o 
  -2   6  19        0.28      -10.84     10.80 o 
  -1   6  19      149.30      149.25     19.62 o 
  -6   7  19       24.95       37.16      9.70 o 
  -5   7  19      522.81      558.27     28.16 o 
  -4   7  19        1.69        2.18      8.24 o 
  -3   7  19      229.90      228.62     22.76 o 
  -2   7  19       48.06       -5.46      3.22 o 
  -1   7  19       18.47       11.06     11.56 o 
  -5   8  19      224.09      201.67     15.72 o 
  -4   8  19      109.52      136.57     19.43 o 
  -3   8  19       16.73       -1.34     10.88 o 
  -2   8  19       23.66       36.89     13.45 o 
  -5   9  19        0.04      -22.50     11.25 o 
  -4   9  19       45.62       59.71     14.92 o 
  -3   9  19       97.20       99.21     17.69 o 
  -2   9  19       25.30       36.08     13.73 o 
  -4  10  19       16.70       35.12     14.19 o 
  -3  10  19        0.56      -15.67      9.64 o 
  -6   0  20        8.19        8.82     12.66 o 
  -5   0  20        3.11       14.31     12.71 o 
  -4   0  20       10.92        8.77     12.62 o 
  -3   0  20        9.66        0.65     11.87 o 
  -2   0  20       22.09       32.85     13.79 o 
  -6   1  20       33.57       20.78      9.56 o 
  -5   1  20       79.19       54.70     11.36 o 
  -4   1  20        7.40       11.13      8.91 o 
  -3   1  20       95.21       85.42     11.80 o 
  -2   1  20       33.23       28.12      9.46 o 
  -6   2  20        0.19        2.11     18.73 o 
  -5   2  20      177.68      166.66     15.02 o 
  -4   2  20      239.13      258.91     16.79 o 
  -3   2  20       24.49       25.88      9.82 o 
  -2   2  20       45.50       42.88     10.06 o 
  -5   3  20       38.28       31.38      9.83 o 
  -4   3  20      184.21      182.02     15.44 o 
  -3   3  20      147.06      157.83     14.11 o 
  -2   3  20        0.57       -2.52      7.48 o 
  -5   4  20       66.73       47.87     32.31 o 
  -4   4  20       12.96       22.86      9.92 o 
  -3   4  20        0.34        1.36      8.44 o 
  -2   4  20       50.37       48.61     18.13 o 
  -5   5  20      503.17      473.10     20.87 o 
  -4   5  20        3.32       20.95     12.99 o 
  -3   5  20      221.61      203.43     15.89 o 
  -4   6  20      153.45      162.65     14.44 o 
                                                 
